# Supplementary material for: Application of artificial intelligence in cervical cytology: a systematic review of deep learning models, datasets, and reported metrics
Source: Front Big Data. 2026 Jan 2;8:1678863. doi: 10.3389/fdata.2025.1678863 (PMC12807953; doi:10.3389/fdata.2025.1678863)
Supplement: Supplementary file 1 [file Data_Sheet_1.xlsx]

## Sheet: Procesado
Descartar	Item	Tipo de Arqu	DOI	Referencia	Publicación	Año	Dataset	Tipo de dataset	Clásico	Idea principal	Contribuciones principales	Vacíos o limitaciones	Metodología	Resultados	Modelos de IA	Tipo de Modelo	Bases de datos	Métricas de rendimiento	tipo de Células
	A1	CNN	https://doi.org/10.1109/ACCESS.2023.3337032	Improved Bald Eagle Search Optimization with Deep Learning‑Based Cervical Cancer Detection and Classification, Al Mazroa et al., IEEE Access; DOI: 10.1109/ACCESS.2023.3337032	Artículo de revista (IEEE Access, peer‑reviewed)	2023	Herlev (918 imágenes, 7 clases citológicas)	Público	V	Proponen IBESODL‑CCDC: método híbrido que optimiza un CNN (LeNet modificado) mediante la metaheurística Bald Eagle Search mejorada, para detectar y clasificar imágenes de cáncer cervical.	• Integración de metaheurística IBESO para optimización de hiperparámetros del CNN. • Modificaciones a LeNet (reemplazo de convoluciones 5×5 por pares de 3×3, BatchNorm, ReLU, Dropout adaptativo). • Uso de técnicas híbridas imagen plus metaheurística.	El análisis se basa en un único dataset (Herlev), sin validación en láminas completas ni comparativa en entornos clínicos reales.	• Contraste adaptativo + LeNet modificado. • Optimización con Bald Eagle Search con Oppositional Based Learning. • Clasificación final con una red tipo ALSTM. • Validación mediante particiones 80:20 y 70:30.	Precisión promedio ~99.2%, precisión ~97.5%, recall ~97.1%, F1-score ~97.3%, MCC ~96.8% (80:20); ligeramente menor en 70:30 (98.9% acc, F195.7%).	CNN modificado (LeNet), optimizado mediante metaheurística; enfoque híbrido (CNN + optimización metaheurística).	Híbrido	Herlev	Accuracy: 99.26% / 98.98%; Precision: 97.51% / 96.05%; Recall: 97.11% / 95.48%; F1-score: 97.29% / 95.74%; MCC: 96.86% / 95.16% (para particiones 80:20 y 70:30).
	A2	Híbrido	https://doi.org/10.3390/biomimetics7040195	Chen, Y.-H., & Wu, Y.-H. (2022). Automatic Classification of Cervical Cell Images Based on the Integration of CNN and BiGRU. *Biomimetics, 7*(4), 195. https://doi.org/10.3390/biomimetics7040195	Artículo de revista científica (Biomimetics - MDPI)	2022	Herlev dataset; público; incluye imágenes de células cervicales clasificadas en varias categorías.	Público	V	Proponer un modelo híbrido que combina CNN y BiGRU para mejorar la precisión en la clasificación automática de células cervicales.	Integración de BiGRU para capturar información de contexto secuencial, mejorando el rendimiento frente a modelos solo CNN; validación sobre dataset Herlev.	El estudio se limita a un solo dataset (Herlev), que no representa completamente la variabilidad clínica; falta de validación cruzada en entornos reales.	Modelo híbrido basado en CNN para extracción de características y BiGRU para clasificación; entrenamiento supervisado con imágenes etiquetadas.	Accuracy de 98.36%; F1-score promedio alto en las clases evaluadas.	CNN + BiGRU	Híbrido	Herlev	Accuracy: 98.36%, Precision y F1-score por clase (no todas detalladas en texto)
	A3	Árboles de decisión	https://doi.org/10.12928/TELKOMNIKA.v20i5.22440	Kalbhor, M., Shinde, S. V., & Jude, H. (2022). Cervical cancer diagnosis based on cytology pap smear image classification using fractional coefficient and machine learning classifiers. *TELKOMNIKA*, 20(5), 1091–1102.	Artículo de revista (TELKOMNIKA – peer‑reviewed, acceso abierto CC BY‑SA)	2022	Herlev dataset (917 imágenes de células individuales)	Público	V	Explorar la extracción de coeficientes energéticos mediante transformadas DCT y Haar, reducidos por coeficientes fraccionarios, para clasificar imágenes de Pap smear entre normales y anormales.	Comparación de siete clasificadores ML, introducción de coeficientes fraccionarios para reducir tamaño de características y demostración de transformadas como DCT y Haar en clasificación citológica.	No incluye validación en láminas completas; uso de un solo dataset; resultados modestos en comparación con DL; falta de evaluación clínica.	Preprocesamiento (redimensionado a 256×256), extracción de coeficientes DCT/Haar, reducción fraccionaria de características, clasificación con siete algoritmos (logistic, Naïve Bayes, Random Forest, Decision Table, etc.).	Mejor precisión alcanzada: 81.11% con DCT + Decision Table; Random Forest logró hasta 79.91% (DCT) y 78.24% (Haar).	Machine Learning tradicional: Random Forest, Decision Table, Simple Logistic, Naïve Bayes, Bayes Net, Random Tree, Part.	Monolítico (un solo modelo ML)	Herlev	Accuracy: 81.11%; FPR, Precision, Recall, MAE, RMSE también reportados para múltiples tamaños de vectores y clasificadores.
	A4	CNN	https://doi.org/10.14445/23488549/IJECE-V11I11P119	Islam, A. M. M., Ahmed, N., & Rahman, M. M. (2021). Cervical Cell Classification Using Modified Deep Transfer Learning Models. International Journal of Electrical and Computer Engineering, 11(11), 989–997.	Revista (IJECE)	2024	Utilizan imágenes extraídas de Herlev dataset	Tipo de dataset: Público	V	Propone un modelo mejorado de aprendizaje profundo para la clasificación de células cervicales.	Diseño de tres variantes de modelos preentrenados con modificaciones para aumentar la precisión.	Dataset pequeño y limitado a imágenes segmentadas; no hay validación clínica.	Transferencia de aprendizaje con modelos como VGG19, InceptionV3, MobileNetV2, modificados con capas adicionales.	Evaluación basada en precisión, exactitud, sensibilidad, especificidad, F1-score.	VGG19, InceptionV3, MobileNetV2	Híbrido	Herlev	Accuracy, Sensitivity, Specificity, Precision, F1-score
	A5	Híbrido	https://doi.org/10.1007/s11042-024-18608-y	Ahmed, A. R., Abdelmaksoud, S., & Sayed, M. (2024). Cervical cancer classification using a hybrid deep learning model with transfer learning and recursive feature elimination. Multimedia Tools and Applications.	Revista (Multimedia Tools and Applications)	2024	SIPaKMeD Herlev	Público	V	Se propone un modelo híbrido para la clasificación automática de células cervicales mediante transferencia de aprendizaje y selección recursiva de características.	Combina un modelo CNN preentrenado con técnicas de reducción de características (RFE) para mejorar el rendimiento.	Limitaciones relacionadas con el tamaño del dataset y la generalización del modelo a otras poblaciones.	Transfer learning con modelos como VGG16 + SVM, aplicación de RFE para reducir dimensiones y mejorar la precisión.	Se reportan mejoras en accuracy, sensibilidad y especificidad respecto a otros modelos base.	VGG16 + SVM (modelo híbrido)	Híbrido	SIPaKMeD Herlev	Accuracy: 99.11%, Sensitivity, Specificity: 97.83%, Precision:97.81%, F1-score:97.68%
	A6	CNN	https://doi.org/10.3389/fonc.2024.1392301	Fatemeh Mohammadi et al., "DLCC: Deep Learning-Based Cervical Cancer Classification Using Cervical Cell Images", Frontiers in Oncology, 2024	Artículo de revista	2024	Herlev, SIPaKMeD	Público	V	Propuesta de un sistema basado en deep learning (DLCC) para la clasificación multicategoría de células cervicales.	Desarrollaron un modelo CNN combinado con módulos SPP y atención espacial, logrando una alta precisión en la clasificación.	Escasa comparación con modelos alternativos, posible overfitting, falta de validación cruzada múltiple.	CNN con módulos Spatial Pyramid Pooling (SPP) y atención espacial. Entrenado por separado en Herlev y SIPaKMeD.	Hasta 99.2% de precisión en Herlev y 96.3% en SIPaKMeD.	CNN con módulos SPP y atención espacial	Monolítico	Herlev, SIPaKMeD	Accuracy, Precision, Recall, F1-score
	A7	CNN	https://doi.org/10.1038/s41598-025-87953-1	Zhang Y., Ning C., Yang W. (2025). An automatic cervical cell classification model based on improved DenseNet121. Scientific Reports	Artículo de revista	2025	Herlev; SIPaKMeD	Público	V	Se propone A2SDNet121: DenseNet121 mejorado con módulo SE, bloque atrous-denso y ajustes en kernels para mejorar extracción de características celulares.	Incorpora módulos SE para atención en el núcleo, bloques ADB para captar información local y global, y ajustes en la capa Stem—todo integrado en DenseNet121.	Evaluación solo en dos datasets estándar; sin validación en láminas completas o entornos clínicos; posible sobreajuste.	Modelado CNN mejorado: DenseNet121 + SE + ADB + ajuste de Stem. Evaluado en Herlev y SIPaKMeD.	Precisión Herlev: 99.75% (2 categorías), 99.14% (7 categorías); SIPaKMeD: 99.55%, 99.75%, 99.22% (2,3,5 clases).	Mejorado DenseNet121	Monolítico	Herlev; SIPaKMeD	Accuracy (varía según clases), Precision, Recall, F1‑score
	A8	Híbrido	https://doi.org/10.1038/s41598-024-61063-w	Mathivanan, S. K., Francis, D., Srinivasan, S., et al. (2024). Enhancing cervical cancer detection and robust classification through a fusion of deep learning models. Scientific Reports.	Artículo de revista científica (Scientific Reports)	2024	SIPaKMeD	Público	V	Propuesta híbrida DL+ML que extrae características desde redes preentrenadas (ResNet152, AlexNet, InceptionV3) y las clasifica con algoritmos ML como Simple Logistic.	Mejora de rendimiento mediante combinación de extracción profunda con clasificadores tradicionales, alcanzando 98.08 % de precisión con ResNet152 + SL.	Falta de evaluación en tareas multicategoría o WSI; no se reportan todas las métricas (Precision, Recall, F1).	Extracción con redes CNN preentrenadas y clasificación con ML (Simple Logistic, PCA, NB, etc.) usando SIPaKMeD. Evaluación en configuración 60/40.	Accuracy: 98.08 % con ResNet152 + Simple Logistic. Otras métricas no reportadas numéricamente.	ResNet152 + Simple Logistic	Híbrido	SIPaKMeD	Accuracy reportado (98.08 %), sin datos numéricos de Precision, Recall, ni F1-score.
	A9	Híbrido	https://doi.org/10.1109/ACCESS.2024.3351883	Nour, M. K., Issaoui, I., Edris, A., Mahmud, A., Assiri, M. & Ibrahim, S. S. (2024). Computer Aided Cervical Cancer Diagnosis Using Gazelle Optimization Algorithm With Deep Learning Model. IEEE Access.	Artículo de revista científica (IEEE Access)	2024	Herlev	Público	V	Presentar el modelo CACCD-GOADL: MobileNetV3 optimizado por Gazelle + Stacked ELM para clasificación de células cervicales.	Integración de MobileNetV3 con Stacked ELM y optimización por el algoritmo Gazelle; arquitectura eficiente con alto rendimiento y bajo costo computacional.	No evalúa en portaobjetos completos; limitado a un solo dataset; sin comparación con especialistas humanos.	MobileNetV3 como extractor de características, Gazelle Optimizer para hiperparámetros, clasificación con Stacked ELM, evaluación con divisiones 70:30 y 80:20.	Accuracy: 99.38%, Precision: 96.71%, Recall: 97.45%, F1-score: 97.04%, MCC: 95.17%.	MobileNetV3 + Stacked ELM	Híbrido	Herlev	Accuracy (99.38%), Precision (96.71%), Recall (97.45%), F1-score (97.04%) y MCC (95.17%)
	A10	Árboles de decisión	https://doi.org/10.31557/APJCP.2023.24.4.1419	Devi, S.D., Gaikwad, S.R., Harikrishnan, R. (2023). Prediction and Detection of Cervical Malignancy Using Machine Learning Models. Asian Pac J Cancer Prev, 24(4), 1419–1433.	Revista científica (Asian Pac J Cancer Prev)	2023	No definido 298–501 muestras (298 con evaluación final)	Público (datos clínicos y cuestionarios)	F	Evaluar predictores de cáncer cervical y manejar dataset desbalanceado	Implementación de múltiples ML (DT, RF, LR, MLP, NB); división en 6 modelos balanceados; detección de predictores significativos	Tamaño muestral pequeño; muestras desequilibradas; limitado uso de DL	Muestreo multinivel, regresión logística, árbol de decisión, RF, NB, MLP; validación cruzada 5‑fold	LR: 84–89% accuracy y 88–94% sensibilidad; DT: 84–88% acc y 83–84% sensibilidad; NB y LR mejor AUC; otros resultados similares en entrenamiento (pubmed.ncbi.nlm.nih.gov)	Decision Tree, Random Forest, Logistic Regression, MLP, Naive Bayes	Clásico (ML supervisado)	Datos clínicos recolectados localmente (Pune, India)	Accuracy, Sensitivity, Specificity, Precision, F1‑score, AUC – valores entre ~72% y 94% según modelo
	A11	CNN	https://doi.org/10.3390/computation12120232	Rodríguez, M.; Córdova, C.; Benjumeda, I.; San Martín, S. (2024). Automated Cervical Cancer Screening Using Single‑Cell Segmentation and Deep Learning: Enhanced Performance with Liquid‑Based Cytology. Computation	Computation (revista MDPI)	2024	Pap smear y LBC	Público	V	Propuesta de segmentación celular y clasificación con ResNet‑50	Segmentación específica + clasificación DL; comparativa Pap vs. LBC	Pap smear genera menos rendimiento; falta explicabilidad y validación clínica	Segmentación de células + ResNet‑50	LBC: Accuracy 98.0 %, Sens 98.1 %, Spec 97.9 %; Pap: Accuracy 87.35 %, Sens 68.8 %, Spec 76.2 %	ResNet‑50	Monolítico	Pap smear; LBC	LBC: Accuracy 98.0 %, Sens 98.1 %, Spec 97.9 %; Pap: Accuracy 87.35 %, Sens 68.8 %, Spec 76.2 %
	A12	Híbrido	10.1016/j.compbiomed.2024.108153	Ming Fang, Minghan Fu, Bo Liao, et al. Deep integrated fusion of local and global features for cervical cell classification. Computers in Biology and Medicine.	Computers in Biology and Medicine	2024	SIPaKMeD, CRIC, Herlev (células cervicales) y BCCD (glóbulos blancos).	Público	V	Combinar características locales (CNN) y globales (transformer) para mejorar clasificación de células cervicales.	Diseño del bloque DIFF para integrar sinérgicamente ambas fuentes; evaluación en cuatro datasets con tareas binarias y multicategoría.	No se reportan en detalle comparaciones frente a arquitecturas alternativas o pruebas en imágenes de parches completos.	CNN + transformer + bloque DIFF; entrenamiento en múltiples datasets para clasificación.	No se reportan valores numéricos exactos (sin precisión, recall, F1 explícito).	CNN + Visual Transformer	Híbrido (fusion local/global)	SIPaKMeD, CRIC, Herlev, BCCD	Solo menciona “efectividad demostrada” sin cifras concretas
	A13	Híbrido	https://doi.org/10.1016/j.heliyon.2023.e22324	Badrinarayanan, K., Balamurugan, M., Chandrasekar, A., et al. (2023). Deep learning-based classification of cervical cancer using hybrid models. Heliyon.	Artículo de revista científica (Heliyon, Elsevier)	2023	Herlev	Público	V	Desarrollar un modelo híbrido DL-ML para clasificar imágenes de células cervicales normales y anormales.	Proponen un sistema que utiliza MobileNet para extracción de características y clasificadores ML (SVM, RF, KNN) para clasificación final.	Modelo solo probado con dataset Herlev; no se exploran métricas como F1 ni se validan en WSI o escenarios reales.	Extracción con MobileNet, clasificación con SVM, Random Forest, KNN; entrenamiento y prueba sobre Herlev. Evaluación con validación cruzada.	Accuracy: 96.2 % (MobileNet + SVM), 95.5 % (MobileNet + RF), 93.8 % (MobileNet + KNN).	MobileNet + SVM/RF/KNN	Híbrido	Herlev	Accuracy (3 valores); no se reportan precisión, recall ni F1-score
Descartar	A14	Redes Generativas Antagónicas	https://doi.org/10.17341/gazimmfd.939092	Altun, S. & Talu, M. F. (2022). A new approach for Pap‑Smear image generation with generative adversarial networks. Journal of the Faculty of Engineering and Architecture of Gazi University, 37(4), 1723–1736.	Artículo de revista científica (Gazi Univ. Eng. Arch.)	2022	Imágenes generadas sintéticamente	Sintético	F	Generar un conjunto sintético de imágenes de citología cervical usando un modelo GAN mejorado.	Propuesta de Pix2PixSSIM, que incorpora una función de pérdida basada en SSIM para mejorar la fidelidad visual. Comparación con modelos GAN existentes.	No se realiza evaluación con modelos de clasificación ni se valida en contextos clínicos reales.	Uso de funciones matemáticas paramétricas para simular la anatomía celular; aplicación de GANs (Pix2Pix, CycleGAN, DiscoGAN, AttentionGAN) y propuesta propia (Pix2PixSSIM).	Pix2PixSSIM alcanzó los mejores valores: MSE = 23.649, PSNR = 37.476 dB, SSIM = 0.952. Tiempo promedio por imagen = 8.71 s.	Pix2PixSSIM, CycleGAN, DiscoGAN, AttentionGAN, Pix2Pix	Generativo (GAN)	No aplica (generado internamente)	MSE, PSNR, SSIM
Descartar	A15	Descartar	https://doi.org/10.1016/j.csbj.2022.08.023
	A16	Híbrido	https://doi.org/10.32604/cmc.2022.025692	Mohammed, M.A., Abd Ghani, M.K., Arunkumar, N., et al. (2022). Cervical Cancer Classification Using Combined Machine Learning and Deep Learning Approach. Computers, Materials & Continua, 72(3), 4895–4911.	Artículo de revista científica (Computers, Materials & Continua)	2022	Pap smear dataset (propio)	Privado	F	Proponer un modelo híbrido basado en ResNet101 para extracción de características y SVM en cascada para clasificación multicategoría.	Clasificación jerárquica de 7 clases usando múltiples clasificadores SVM tras extracción automática desde una CNN preentrenada.	No se valida con datasets públicos ni se reportan curvas ROC u otras métricas adicionales.	Pipeline de extracción con ResNet101 seguida por cascada de clasificadores SVM para separar entre clases normales y niveles de displasia.	Evaluación de 7 clases, precisión promedio entre 92 % y 97.3 %; sensibilidad 100 % para la clase normal.	ResNet101 + SVM	Híbrido	Pap smear dataset privado	Accuracy: ~97.3 %; Sensibilidad: 100 % (clase normal); otras métricas no detalladas.
	A17	Híbrido	https://doi.org/10.3390/bioengineering12010023	Wang, W., Liu, L., Zhang, Y., et al. (2024). Deep learning-based diagnosis of cervical intraepithelial neoplasia using whole-slide images. Bioengineering, 12(1), 23.	Artículo de revista científica (Bioengineering, MDPI)	2024	WSIs de citología cervical con etiquetas médicas	Privado	F	Desarrollar un sistema automatizado para diagnosticar lesiones intraepiteliales cervicales (NILM, LSIL, HSIL) directamente desde Whole Slide Images (WSIs) usando deep learning.	Arquitectura híbrida con segmentación de núcleos, extracción de regiones de interés (ROI) y clasificación de parches, logrando diagnóstico final a nivel de lámina.	Método validado solo en conjunto de datos privado, sin comparación con estándares clínicos o generalización a otras poblaciones.	Proceso basado en detección de núcleos, segmentación de ROI, clasificación de parches usando ResNet50, y agregación de resultados por conteo de clases.	Accuracy global: 94.33 %. Alta consistencia con el diagnóstico de expertos. Clasificación por parche y agregación a nivel WSI.	ResNet50 sobre parches nucleares segmentados	Híbrido	Dataset privado (WSIs con etiquetas NILM, LSIL, HSIL)	Accuracy: 94.33 %; otras métricas (Precision, Recall, F1-score) no reportadas numéricamente.
	A18	Híbrido	https://doi.org/10.1007/s44163-024-00185-6	Jawahar, A., Suresh, D., & Sankaranarayanan, V. (2024). A novel computer-aided diagnosis system using multi-feature fusion and hybrid classification for cervical cancer detection. Discover Artificial Intelligence, 4(1), Article 31.	Springer – Discover Artificial Intelligence	2024	Mendeley Data – “Liquid-based cytology pap smear images for multi-class diagnosis of cervical cancer”	Público	F	Propone un sistema CAD basado en fusión de características y clasificación híbrida para diagnóstico multicategoría de cáncer cervical.	Introducción de un esquema de fusión de múltiples características con una arquitectura de clasificación híbrida mejorada.	Escasa generalización en otros datasets clínicos; el modelo no fue validado con datos reales de distintos entornos hospitalarios.	Extracción de características morfológicas, de textura y color; fusión de múltiples características; clasificación híbrida usando Random Forest y ANN.	Accuracy del 97.3%; sensibilidad y especificidad superiores al 96% para múltiples clases.	Random Forest, Artificial Neural Network (ANN)	Híbrido	Mendeley LBC	Accuracy, Sensitivity, Specificity, Precision, F1-score
	A19	CNN	https://doi.org/10.1016/j.bspc.2024.106395	Tian, C., Liu, X., Cheng, S., Bai, J., Chen, L., & Zeng, S. (2024). Disentanglement of content and style features in multi-center cytology images via contrastive self-supervised learning. Biomedical Signal Processing and Control, 95, 106395.	Artículo de revista (Biomedical Signal Processing and Control, Elsevier, Q1)	2024	Conjunto de 1,024,855 imágenes recortadas de 3,561 WSI de múltiples centros, no identificado como público.	Privado	F	Propuesta de un modelo de autoaprendizaje contrastivo con arquitectura de doble cabeza para mejorar la generalización del diagnóstico automático ante variaciones de estilo en imágenes citológicas multicéntricas.	Introducción de un enfoque que separa explícitamente las características de contenido y estilo para entrenar con imágenes no etiquetadas. Visualización con t-SNE demuestra agrupamientos distinguibles.	No se evalúan métricas clínicas tradicionales; el dataset no es público, dificultando la replicabilidad.	Preentrenamiento auto-supervisado con una red de doble cabeza (estilo/contenido), aprendizaje contrastivo, visualización con t-SNE.	Mejora notable en la generalización de clasificación estilo-invariante. Reducción de la varianza inter-centro. Sin reporte explícito de métricas como accuracy o F1.	Red dual-head backbone auto-supervisado, arquitectura contrastiva basada en codificadores ResNet.	Monolítico	Dataset propio de 3,561 WSI multicéntricos; no se menciona uso de bases públicas.	No se reportan métricas numéricas como accuracy, F1 o AUC; evaluación visual con t-SNE y análisis de separación entre estilos.
	A20	Híbrido	https://doi.org/10.3390/bioengineering11070729	El-Khatib, M.F.; Rizk, S. ViT-PSO-SVM: Cervical Cancer Prediction Based on Integrating Vision Transformer with Particle Swarm Optimization and Support Vector Machine. Bioengineering 2024, 11, 729.	Artículo de revista (Bioengineering, MDPI, Q2)	2024	SIPaKMeD – público, imágenes de núcleos celulares clasificadas en 5 tipos.	Público	V	Proponer un sistema híbrido de clasificación para diagnóstico de cáncer cervical combinando extracción de características con ViT, selección de características con PSO y clasificación con SVM.	Propuesta de arquitectura híbrida ViT-PSO-SVM; aplicación al dataset SIPaKMeD; evaluación frente a CNN tradicionales y comparadores.	Limitado a un único dataset (SIPaKMeD); no se exploran datos WSI completos ni integración clínica; posible sobreajuste por tamaño reducido del conjunto.	Extracción de características con Vision Transformer (ViT), selección de características con Particle Swarm Optimization (PSO), clasificación con Support Vector Machine (SVM); validación con 5-fold cross-validation.	ViT-PSO-SVM logró un accuracy de 98.80%, superior a CNN clásicas (hasta 97.6%); se reportan precisión, recall, F1-score, accuracy.	ViT + PSO + SVM	Híbrido	SIPaKMeD	Accuracy (98.80%), Precision, Recall, F1-score (todas superiores a 98% para ViT-PSO-SVM)
	A21	Híbrido	https://doi.org/10.1109/ACCESS.2024.3482975	Metaheuristic driven framework for classifying cervical cancer on smear images using deep learning approach, Jain S., Jain A., Jangid M., Shetty S., IEEE Access, 2024; DOI: 10.1109/ACCESS.2024.3482975 (CoLab)	Artículo de revista (IEEE Access, peer‑reviewed)	2024	Herlev	Público	v	Proponen un framework que combina un modelo de deep learning con una metaheurística para optimizar la clasificación de imágenes de cáncer cervical a partir de frotis. Buscan mejorar precisión y eficiencia.	• Aplicación de una metaheurística para mejorar el entrenamiento del modelo.• Alta precisión (99.65%) y buen balance sensibilidad/especificidad, con tiempos de ejecución reportados (~169 seg).	No se mencionan limitaciones en las fuentes disponibles; falta información sobre validación externa, diversidad de datos e implementación clínica.	Combina deep learning con una metaheurística optimizadora. Se menciona la medición de tiempo computacional (≈169 s). Detalles específicos del modelo no están en los fragmentos disponibles.	Precisión del framework de 99.65%, con buena rapidez computacional (~169 segundos).	Modelo deep learning optimizado mediante metaheurística (no se detalla arquitectura exacta).	Híbrido (modelo DL + optimización metaheurística)	No se menciona ningún dataset público específico.	Accuracy ~99.65%; sensibilidad y especificidad reportadas como “mejores”, pero sin valores concretos en los fragmentos analizados.
Descartar	A22	Descartar	https://doi.org/10.1515/biol-2022-0770
	A23	CNN	https://doi.org/10.37934/araset.39.2.1936	Anandavally, P.S.N. & Bai, V.M.A. (2024). Deep Neural Network for the Detection and Classification of Spontaneous Abortion Associated with Cervical Cancer. Journal of Advanced Research in Applied Sciences and Engineering Technology, 39(2), 19–36.	Artículo de revista científica (Journal of Advanced Research in Applied Sciences and Engineering Technology)	2024	Herlev dataset. Público. Contiene imágenes de células citológicas clasificadas en seis clases.	Público	Verdadero (V) – El Herlev es un dataset clásico y muy citado.	Desarrollar una arquitectura optimizada de red neuronal profunda (EL-CNN) para la clasificación multicategoría de imágenes de Papanicolaou, con énfasis en detectar la clase “carcinoma in situ”, asociada con aborto espontáneo.	Propuesta de una arquitectura llamada EL-CNN optimizada para mejorar el rendimiento del modelo. Demuestra mejor desempeño que otros enfoques del estado del arte.	Solo se utiliza un dataset (Herlev), no se evalúa generalización a otros conjuntos. No se discuten métricas adicionales más allá de la accuracy promedio.	Uso de Deep Neural Networks (EL-CNN) optimizadas con técnicas de extracción de características texturales y segmentación nuclear.	Accuracy promedio de clasificación multicategoría: 96.49%. Mejor rendimiento que modelos previos.	Deep Neural Network (EL-CNN, arquitectura propuesta).	Monolítico (una sola red profunda optimizada para clasificación directa).	Herlev.	Accuracy multicategoría (96.49%).	Células individuales (subimágenes del portaobjeto, no WSI).
Descartar	A24	Descartar	https://doi.org/10.3390/cells12212536
	A25	Híbrido	https://doi.org/10.1109/ACCESS.2024.3519806	Yahyaoui, I., Achour, I., Alharbi, A., & Rubaiee, S. (2024). An Improved Deep Learning-Based Approach for Cervical Cancer Diagnosis in Pap Smear Images. IEEE Access, 12, 30454–30465. https://doi.org/10.1109/ACCESS.2024.3519806	Artículo de revista científica (IEEE Access)	2024	Herlev	Público	V	Mejorar el diagnóstico de cáncer cervical a partir de imágenes de citología de Papanicolaou utilizando una combinación de técnicas de preprocesamiento, selección de características y clasificación con deep learning.	Propone una arquitectura mejorada basada en CNN, que incluye segmentación, extracción de características GLCM y reducción de dimensionalidad PCA, obteniendo alta precisión comparada con modelos previos.	Evaluación limitada a un único dataset (Herlev). No se reportan métricas de tiempo de cómputo ni se realiza validación cruzada amplia. No se prueba generalización con imágenes de otros laboratorios o equipos.	Preprocesamiento → Segmentación de núcleos → Extracción de características texturales (GLCM) → Reducción PCA → Clasificación con CNN mejorada (mejorada con transferencia de aprendizaje).	Accuracy promedio: 98.1%. La arquitectura propuesta supera a otros modelos tradicionales de CNN y clasificadores como Random Forest y SVM.	CNN (mejorada), modelos comparativos: CNN tradicional, SVM, Random Forest	Híbrido – combina extracción manual de características con aprendizaje profundo (CNN)	Herlev	Accuracy (98.1%), precisión, recall, F1-score (valores no reportados explícitamente pero se indica su cálculo en el método)	Células individuales (no slides completos, se trabaja con imágenes centradas en núcleos celulares segmentados del portaobjeto)
	A26	CNN	https://doi.org/10.1371/journal.pone.0285996	Kurita, Y., Meguro, S., Tsuyama, N., Kosugi, I., Enomoto, Y., Kawasaki, H., Uemura, T., Kimura, M., & Iwashita, T. (2023). Accurate deep learning model using semi-supervised learning and Noisy Student for cervical cancer screening in low magnification images. PLOS ONE. https://doi.org/10.1371/journal.pone.0285996	Artículo de revista científica (PLOS ONE)	2023	140 Whole Slide Images (WSIs) de muestras citológicas en base líquida. Clases: 50 LSIL, 50 HSIL, 40 normales. Imágenes digitalizadas a 10x con escáner Olympus VS120.	Privado	F	Desarrollar un modelo de clasificación binaria para citología cervical utilizando aprendizaje semi-supervisado (Noisy Student Training) en imágenes con bajo aumento (10x).	Propuesta de un modelo robusto de aprendizaje profundo semi-supervisado que reduce la necesidad de etiquetas manuales y mejora la precisión diagnóstica en citología cervical.	- Uso de dataset propio (sin comparación con públicos) - Clasificación binaria únicamente (sin clasificación multicategoría más fina como NILM/LSIL/HSIL) - Falta validación externa en otros centros.	CNN EfficientNetB7 preentrenada; estrategia Noisy Student Training (modelo maestro etiquetando datos no anotados); data augmentation (rotación, flips); entrenamiento en Google Colab.	Accuracy 94.8%, Sensitivity 96.7%, Specificity 92.9%, AUC 0.95 en validación interna (5-fold cross-validation).	EfficientNetB7 (modelo monolítico), aprendizaje semi-supervisado con Noisy Student.	Monolítico	Dataset privado del Hospital Universitario Hamamatsu (no público)	Accuracy: 94.8% Sensitivity: 96.7% Specificity: 92.9% AUC: 0.95	Fragmentos (tiles extraídos de WSIs a 10x); no se trabaja con células individuales ni con el slide completo en su conjunto.
	A27	Híbrido	https://doi.org/10.3390/diagnostics12112756	Alsalatie, M., Alquran, H., Mustafa, W.A., Mohd Yacob, Y., & Alayed, A.A. (2022). Analysis of Cytology Pap Smear Images Based on Ensemble Deep Learning Approach. Diagnostics, 12(11), 2756. https://doi.org/10.3390/diagnostics12112756	Artículo de revista científica (MDPI - Diagnostics)	2022	SIPaKMeD	Público	V	Proponen un modelo de aprendizaje profundo basado en ensamblaje de CNNs para mejorar la clasificación automática de imágenes de citología cervical.	Desarrollo de un enfoque de votación mayoritaria combinando ResNet18, ResNet50 y ResNet101. Mejoran la precisión general respecto a modelos individuales.	No se prueba en otros datasets, ni se aborda la capacidad de generalización. No se exploran aspectos clínicos o de implementación práctica.	Entrenamiento individual de tres modelos (ResNet18, ResNet50, ResNet101), luego combinación mediante técnica de votación mayoritaria sobre predicciones.	Accuracy: 96.34%, Precision: 95.27%, Recall: 95.02%, F1-score: 95.13% (mejorando respecto a modelos individuales).	ResNet18, ResNet50, ResNet101	Híbrido (Ensamblaje de modelos)	SIPaKMeD	Accuracy, Precision, Recall, F1-score	Células individuales (se extrajeron regiones centradas en núcleos para clasificación)
	A28	CNN	https://doi.org/10.1109/ACCESS.2022.3230280	Fang, M., Lei, X., Liao, B., & Wu, F‑X. (2022). A Deep Neural Network for Cervical Cell Classification Based on Cytology Images. IEEE Access. DOI: 10.1109/ACCESS.2022.3230280 (ResearchGate)	Revista científica indexada (IEEE Access, peer‑reviewed)	2022	Herlev (917 imágenes, 7 clases) y SIPaKMeD (4049 imágenes, 5 clases)	Público	V	Proponer DeepCELL, una CNN que aprende representaciones con múltiples kernels de distintos tamaños para clasificar imágenes de células cervicales.	- Diseño de tres módulos básicos con kernels 1×1, 3×3 y 5×5.- Apilamiento de estos módulos para construir DeepCELL.- Evaluación exhaustiva en dos datasets públicos (Herlev y SIPaKMeD), obteniendo los mejores resultados disponibles.	- Solo se evalúa en imágenes de células individuales (Herlev y SIPaKMeD).- No se aborda generalización a láminas completas o entornos clínicos.- No se menciona interpretabilidad ni validación en datos externos.	CNN con múltiples tamaños de kernel integrados en bloques denominados DeepCELL-v1, v2 y v3.Entrenamiento en Herlev y SIPaKMeD con validación cruzada (probablemente k‑fold). Comparativa frente a otros métodos.	En SIPaKMeD: accuracy ~95.63%, precision ~95.69%, recall ~95.65%, F-score ~95.64%. En Herlev: "satisfactory" (probablemente similar)	DeepCELL (arquitectura CNN personalizada con módulos multiescalares).	Monolítico (modelo end-to-end, sin ensamblajes ni etapas separadas)	Herlev, SIPaKMeD	Accuracy, Precision, Recall, F-score	Células individuales (imágenes aisladas centradas en células del Papanicolaou)
	A29	Híbrido	https://doi.org/10.1155/2022/4688327	Lilhore, U. K., & Shukla, A. K. (2022). Hybrid Model for Detection of Cervical Cancer Using Cytology Images. Computational and Mathematical Methods in Medicine. https://doi.org/10.1155/2022/4688327	Revista científica indexada (Computational and Mathematical Methods in Medicine, revisada por pares)	2022	Herlev dataset (917 imágenes, 7 clases: normal, metaplásica superficial, metaplásica intermedia, metaplásica parabasal, displásica leve, moderada y severa, carcinoma in situ)	Público	V	Proponer un modelo híbrido basado en Multilayered Support Vector Machine (ML-SVM) y Extreme Learning Machine (ELM), que aprovecha la extracción de características con CNN y las combina con métodos clásicos de aprendizaje supervisado para clasificar células cervicales.	- Integración de CNN para extracción de características con ML-SVM y ELM como clasificadores.- Comparación de desempeño entre ML-SVM, ELM y otros modelos tradicionales.- Uso de medidas estadísticas y análisis de correlación para validar resultados.	- Solo utiliza un dataset (Herlev), sin validación externa.- Trabaja únicamente con imágenes individuales de células.- No aborda segmentación ni escenarios clínicos reales.- No incluye interpretabilidad o visualización basada en atención o explicabilidad.	- Se extraen características visuales usando una CNN.- Las características se introducen en dos clasificadores por separado: ML-SVM y ELM.- Se evalúan las métricas de rendimiento en el Herlev dataset para determinar la efectividad del enfoque híbrido frente a otros.	Accuracy del modelo propuesto (ML-SVM+ELM): 97.96% en el Herlev dataset. Se reportan mejoras respecto a métodos individuales como SVM (96.81%), ELM (95.58%), MLP, Naive Bayes, etc.	CNN (como extractor de características), ML‑SVM y ELM como clasificadores	Híbrido (CNN + clasificadores tradicionales no neuronales)	Herlev	Accuracy, Sensitivity, Specificity, F-measure	Células individuales (imágenes recortadas centradas en células aisladas del Papanicolaou)
	A30	Híbrido	https://doi.org/10.1038/s41598-025-91786-3	Sharma, A., Rajendran, V., & Anand, D. (2025). Explainable cervical precancerous classification using multi-view attention and deep-learning on pap smear whole slide images. Scientific Reports. DOI: 10.1038/s41598-025-91786-3	Revista científica indexada (Scientific Reports, Nature Publishing Group, peer‑reviewed, Q1)	2025	SIPaKMeD: incluye 4049 imágenes individuales de células pap; se utilizaron además whole slide images (WSI) para la etapa de visualización clínica.	Público	V	Proponer un sistema de diagnóstico explicable que utiliza imágenes a nivel de célula y nivel de lámina completa, integrando visión multivista y mecanismos de atención en redes profundas para mejorar la clasificación de lesiones cervicales.	- Introducción de un modelo multivista de atención para fusión de características de distintas vistas celulares.- Evaluación en imágenes individuales y portaobjetos completos (WSI) para aumentar aplicabilidad clínica.- Inclusión de mapa de calor con Grad-CAM para interpretabilidad.	- A pesar de su enfoque explicable, no se evalúa con personal clínico.- No se explora la generalización a otros datasets aparte de SIPaKMeD.- La integración de WSI fue más visual que cuantitativa.	Arquitectura CNN multivista con atención cruzada para integrar información de distintas vistas celulares.Aplicación de Grad-CAM para interpretación visual.Evaluación usando accuracy, sensibilidad, especificidad y matriz de confusión en tres clases (NILM, LSIL, HSIL).	Precisión promedio superior al 95% en las tres clases. La sensibilidad y especificidad también superaron el 95% en la mayoría de configuraciones. Visualmente, el modelo resalta correctamente regiones relevantes en las WSI.	CNN multivista con atención cruzada (custom architecture); modelo explicable con Grad-CAM	Híbrido (incluye red multivista + mecanismo de atención + módulo explicable por Grad-CAM; además, combina entradas a nivel de célula con WSI)	SIPaKMeD	Accuracy, Sensitivity, Specificity, Confusion Matrix	Imágenes de células individuales (para entrenamiento y prueba), con validación visual en whole slide images (WSI).
	A31	CNN	https://doi.org/10.11591/ijai.v13.i3.pp3092-3100	Khozaimi & Mahmudy (2024)	Artículo de revista	2024	SIPaKMeD	Público	V	Comparar distintos optimizadores para modelos CNN aplicados a imágenes de citología cervical	Priorización de optimizadores adecuados (Adamax y Nadam) en arquitecturas CNN con y sin transferencia de aprendizaje	No se evalúa impacto del ruido o contraste, ni comparación con modelos no-CNN	Comparación experimental de optimizadores (SGD, RMSprop, Adam, Adagrad, Adadelta, Adamax, Nadam) sobre modelos CNN (VGG16, ResNet-18, ResNet-34), con y sin transferencia de aprendizaje	VGG16 + TL: Adamax (Acc: 85.6%), Nadam (Acc: 88.6%); ResNet18 + TL: Adamax (Acc: 88.4%); ResNet34 + TL: SGD (Acc: 86.0%), Adam (Acc: 85.0%)	VGG16, ResNet-18, ResNet-34	Monolítico	SIPaKMeD	Accuracy (sin TL): VGG16: 66.8% (Adamax), ResNet-18: 72.8% (Adamax), ResNet-34: 54.0% (Adamax); Accuracy (con TL): VGG16: 88.6% (N	Células únicas
	A32	CNN	https://doi.org/10.1371/journal.pone.0283568	Cervical cell’s nucleus segmentation through an improved UNet architecture. PLOS ONE, 2023. https://doi.org/10.1371/journal.pone.0283568	Artículo de revista (PLOS ONE, indexada en Scopus y WoS)	2023	Herlev	Público	V	Mejorar la segmentación de núcleos celulares en imágenes citológicas cervicales mediante una arquitectura UNet modificada	Propuesta de un modelo UNet mejorado con atención espacial y residual blocks, que supera modelos previos en métricas de segmentación	Limitada generalización por uso de un único dataset (Herlev); no se evaluó el rendimiento en imágenes más complejas como WSI	Modelo UNet mejorado (residual attention UNet); entrenamiento con validación cruzada; preprocesamiento con normalización de imágenes	Accuracy: 0.9821; Dice coefficient: 0.9412; Jaccard index: 0.8924; Precision: 0.9631; Recall: 0.9214	UNet mejorado con bloques residuales y atención espacial	Monolítico	Herlev	Accuracy: 0.9821; Dice: 0.9412; Jaccard: 0.8924; Precision: 0.9631; Recall: 0.9214	Células únicas
Descartar	A33	Descartar	https://doi.org/10.4108/EETPHT.9.3473
Descartar	A34	Descartar	https://doi.org/10.34172/mj.2022.034
	A35	CNN	https://doi.org/10.3991/ijoe.v19i04.37437	Lenis Wong et al., “Deep Learning and Transfer Learning Methods to Effectively Diagnose Cervical Cancer from Liquid-Based Cytology Pap Smear Images”, Int. J. of Online and Biomedical Engineering (iJOE), Vol. 19, No. 04, 2023	Artículo de revista	2023	Mendeley LBC (963 imágenes, LBC, 4 clases)	Público	F	Desarrollar un sistema de reconocimiento de imágenes con IA para diagnosticar lesiones cervicales en imágenes de citología basada en líquido bajo la clasificación Bethesda	Entrenamiento de modelos ResNet50V2 y ResNet101V2 con aumento de datos; sistema de apoyo a decisiones clínicas basado en el modelo entrenado	Uso exclusivo de un solo dataset; enfoque limitado a clasificación sin segmentación u otras tareas	Transfer Learning con ResNet50V2 y ResNet101V2 sobre Mendeley LBC; optimización con Keras y técnicas de regularización	Accuracy: 0.97, Precision (HSIL y SCC): 0.98, mejora progresiva desde la época 8, buen rendimiento validado por matriz de confusión	ResNet50V2, ResNet101V2	Monolítico	Mendeley LBC	Accuracy: 0.97, Precision: 0.98 (HSIL/SCC), Recall, F1-score	Tiles
	A36	Híbrido	https://doi.org/10.1155/2023/4214817	Chauhan, N. K., Singh, K., Kumar, A., & Kolambakar, S. B. (2023). HDFCN: A Robust Hybrid Deep Network Based on Feature Concatenation for Cervical Cancer Diagnosis on WSI Pap Smear Slides. Journal of Healthcare Engineering. https://doi.org/10.1155/2023/4214817	Artículo de revista (Journal of Healthcare Engineering – revisión por pares, Q2 según JCR 2023)	2023	SIPaKMeD: 966 WSI + 4049 imágenes celulares anotadas (5 clases: SI, P, K, D, M); LBC: 963 imágenes WSI (4 clases: NILM, LSIL, HSIL, SCC)	Público	✔	Proponer una red híbrida (HDFCN) basada en la concatenación de características extraídas de tres modelos CNN preentrenados, para la clasificación de cáncer cervical en imágenes WSI de Papanicolaou.	- Red híbrida HDFCN con concatenación de características; - Clasificación binaria y multiclase; - Validación cruzada en SIPaKMeD y LBC; - Uso de prueba estadística (McNemar) para validación de eficacia comparativa	- No se reporta segmentación celular específica; - El modelo requiere alto poder de cómputo (GPU Tesla V100); - Limitada interpretabilidad (no se usa Grad-CAM u otros métodos explicativos); - Solo se usan dos datasets	- Transfer learning con VGG-16, ResNet-152 y DenseNet-169 (ImageNet); - Fine-tuning parcial; - Extracción de características (1024 por modelo, total 3072); - Concatenación + FCN con softmax; - Entrenamiento con Adam, LR=1e-4, batch=32, 100 epochs; - Dos t	- SIPaKMeD (5 clases): 97.45% acc., 98.01% F1; - SIPaKMeD (2 clases): 99.29% acc., 99.46% F1; - LBC (4 clases): 99.49% acc., 98.79% F1; - Supera a modelos base y otras referencias del estado del arte	VGG-16, ResNet-152, DenseNet-169, FCN (ensamblados mediante concatenación de features)	Híbrido	SIPaKMeD, LBC (Mendeley Data)	Accuracy, Precision, Recall, F1-score; se aplica también test estadístico de McNemar para comparar modelos	Conjunto de tiles (análisis de WSI completas mediante imágenes celulares sin segmentación explícita)
Descartar	A37	Descartar	https://doi.org/10.1038/s41598-024-82489-2	Yang, H., Aydi, W., Innab, N., Ghoneim, M. E., & Ferrara, M. (2024). Classification of cervical cancer using Dense CapsNet with Seg-UNet and denoising autoencoders. Scientific Reports, 14, 31764. https://doi.org/10.1038/s41598-024-31764-5	Artículo de revista (Scientific Reports, Q1, acceso abierto)	2024	SIPaKMeD: 4049 imágene
Descartar	A38	Descartar	https://doi.org/10.37934/araset.29.3.3747	Alias, N.A., Mustafa, W.A., Jamlos, M.A., Ismail, S., Alquran, H., & Rohani, M.N.K.H. (2023). Pap Smear Image Analysis Based on Nucleus Segmentation and Deep Learning – A Recent Review. Journal of Advanced Research in Applied Sciences and Engineering Technology, 29(3), 37–47.	Artículo de revisión científica en revista indexada	2023	SIPaKMeD, Herlev, CRIC, ISBI, hospitalarios (privados)	Mixto (público y privado)	✔	Analizar y revisar los métodos recientes de segmentación de núcleos y deep learning aplicados al análisis de imágenes de Papanicolaou para el diagnóstico automatizado de cáncer cervical.	- Revisión sistemática de estudios entre 2020-2022; - Comparación de técnicas de segmentación y clasificación; - Evaluación de métricas por estudio; - Discusión sobre vacíos y futuras líneas de investigación	- Limitada generalización a contextos clínicos reales (p. ej., países en desarrollo); - Escasez de citólogos y fondos; - Datasets desequilibrados; - Algunos modelos no explicables ni robustos a superposición de células	Revisión narrativa comparando métodos como SEENS, BKGC-CMSIS, AMBSS, fuzzy C-means, GVF-Snake; y modelos DL como DenseNet121, DeepCervix, autoencoders, CNNs, GANs, U-Net, SegNet; clasificación con KNN, SVM, Random Forest, ensambles. Métricas: precisión, sensibilidad, especificidad, F1.	Accuracy hasta 99.85% (DeepCervix); DenseNet121 (MASO): 98.38% acc., 99.3% prec., 98.58% sens., 98.83% esp.; SEENS mejora en bajo contraste; Specificity hasta 97%, sensitivity hasta 98%	CNN, DenseNet121, DeepCervix, Autoencoders, SOD-GAN, U-Net, SegNet, VAE, KNN, SVM, Random Forest, Ensemble Learning	Híbrido (pipeline de segmentación + clasificación con múltiples técnicas en cascada)	Herlev, SIPaKMeD, CRIC, ISBI, Colposcopy (propio), hospitalarios	Accuracy (hasta 99.85%), Precision (hasta 99.3%), Sensitivity (hasta 98.58%), Specificity (hasta 98.83%), F1-score, Jaccard index, Speed	Células individuales, multi-cell, overlapping cell, WSI (Whole Slide Images)
Descartar (Colposcopia)	A39	Descartar	https://doi.org/10.1186/s13104-022-06250-6
	A40	Híbrido	https://doi.org/10.1186/s12885-025-13740-w	Wang, K., Fei, X., Su, L., Fang, T., & Shen, H. (2025). Auxiliary meta-learning strategy for cancer recognition: leveraging external data and optimized feature mapping. BMC Cancer, 25, 367. https://doi.org/10.1186/s12885-025-12345-6	Artículo científico (revista indexada)	2025	Pap Smear (Herlev, 917 imágenes), BreakHis (9109 imágenes), ISIC 2018 (10,015 imágenes), miniImageNet (auxiliar), CUB-200 (evaluación)	Mixto (público y privado)	✔	Proponer una estrategia auxiliar de meta-aprendizaje para el reconocimiento de cáncer con pocos datos, integrando datos externos y reduciendo redundancia en las componentes principales.	- Propuesta de arquitectura de meta-aprendizaje auxiliar en 3 fases (entrenamiento auxiliar, meta-entrenamiento, meta-test); - Neutralización de predicciones erróneas; - Extracción de información implícita de componentes redundantes; - Estructura de tres	- Dependencia de datos externos durante el entrenamiento auxiliar; - Posible ruido o sesgo en datos externos; - Aumento en tiempo de entrenamiento; - Limitación en adaptación clínica si hay discrepancia de dominio.	Entrenamiento auxiliar con datos externos (miniImageNet), reducción de errores por neutralización de clase mal clasificada, convoluciones sobreparametrizadas, estructura de tres ramas, optimización con prototipos de categoría y distancia coseno. Evaluación en entornos N-way K-shot.	Achieved 94.29% (10-shot, 2-way Pap smear), 89.50% (10-shot, 3-way), 89.09% (BreakHis), 86.24% (ISIC). Superó a métodos previos en todos los escenarios de prueba.	Método AUX-METAL (meta-aprendizaje auxiliar), CNN profunda, prototypical networks, convoluciones sobreparametrizadas, metric learning con cosine distance	Híbrido (entrenamiento en 3 fases, con arquitectura de componentes múltiples y módulos auxiliares)	Pap Smear (Herlev), BreakHis, ISIC 2018, miniImageNet, CUB-200	Métricas: Accuracy (hasta 94.29%), comparativas entre 2-way y 3-way, con escenarios 3-shot, 5-shot y 10-shot. Otras métricas mencionadas: precisión, curvas de validación, errores de convergencia	Células completas de citología (Pap), tejidos tumorales (BreakHis), lesiones dérmicas (ISIC); en general, imágenes clínicas microscópicas y dermatoscópicas
Descartar (colposcopia)	A41	Descartar	https://doi.org/10.3390/diagnostics12071694
	A42	Híbrido	https://doi.org/10.32604/cmc.2022.022701	CSS Anupama et al. (2022). Intelligent Classification Model for Biomedical Pap Smear Images on IoT Environment. Computers, Materials & Continua. DOI:10.32604/cmc.2022.022701	Artículo de revista	2022	Herlev; 918 imágenes; 7 clases (3 normales, 4 anormales)	Público	✔	Proponer un modelo inteligente (BPSIC-CDF) para la clasificación de imágenes de Papanicolaou en un entorno IoT.	Uso de IoT para adquisición de imágenes, preprocesamiento AWMF, segmentación con SFO-TE, extracción de características con ResNet50 y clasificación con Cascaded Deep Forest (CDF).	Uso de un único dataset, sin validación cruzada, posible sobreajuste por conjunto pequeño y desequilibrado.	Preprocesamiento con AWMF, segmentación con SFO-TE, extracción de características con ResNet50, clasificación con CDF. Validación con división 80:20, 70:30 y 60:40.	Precisión general: 99.01%, Sensibilidad: 99.43%, F1-score: 95.89%. Alto desempeño en todos los conjuntos (ROC ~99.6–99.8).	ResNet50, Cascaded Deep Forest (CDF)	Híbrido	Herlev	Accuracy, Precision, Recall, F1-score, ROC (AUC)	Células individuales
	A43	CNN	https://doi.org/10.1109/ACCESS.2024.3516935	M. Alsenan et al. (2023). AI-based histopathological analysis of cervical cancer and pap smear images. Materials Today: Proceedings. https://doi.org/10.1016/j.matpr.2023.10.507	Artículo de conferencia (Materials Today: Proceedings)	2023	Herlev y SIPaKMeD; características no especificadas claramente, pero se infiere uso de imágenes segmentadas por tipo celular.	Público	✔	Comparar el rendimiento de tres modelos de redes neuronales (AlexNet, GoogleNet y ResNet18) para el diagnóstico automático de cáncer cervical usando imágenes de Papanicolaou.	Comparación directa de arquitecturas CNN clásicas en el diagnóstico citológico; identificación de ResNet18 como el modelo de mejor rendimiento.	No se detallan técnicas de validación cruzada ni número de imágenes utilizadas; falta de discusión sobre errores o limitaciones clínicas.	Entrenamiento de modelos AlexNet, GoogleNet y ResNet18 con imágenes de los datasets Herlev y SIPaKMeD. Evaluación con métricas estándar.	ResNet18 obtuvo un accuracy de 99.3% y F1-score de 0.99; GoogleNet 97.4%, AlexNet 96.3%.	AlexNet, GoogleNet, ResNet18	Monolítico	Herlev, SIPaKMeD	Accuracy, Precision, Recall, F1-score	Células individuales
	A44	Híbrido	https://doi.org/10.3390/healthcare11010055	“Equilibrium Optimization Algorithm with Ensemble Learning Based Cervical Precancerous Lesion Classification Model”, Rasha A. Mansouri & Mahmoud Ragab, Healthcare, vol. 11, núm. 1, artículo 55 (2023).	Artículo de revista	2023	Imágenes colposcópicas (benchmark privado); características no detalladas.	Privado	F	Automatizar la clasificación de lesiones cervicales usando DenseNet‑264 optimizado + ensemble LSTM/GRU.	EO para hiperparámetros; DenseNet‑264; ensemble LSTM+GRU; resultados superiores frente a GCN, ResNet‑101, etc.	Dataset privado, falta validación externa; posible falta de generalizabilidad.	DenseNet‑264 + optimizer EO + ensemble LSTM/GRU; test set 30%.	Accuracy 99.17%, Recall 97.02%, Precision 97.05%, F1‑Score 96.96%.	DenseNet‑264, LSTM, GRU	Híbrido	Benchmark privado (un solo dataset)	Accuracy, Recall, Precision, F1-Score	Imágenes completas de colposcopia
	A45	Híbrido	https://doi.org/10.3390/math10214126	Bora et al. “Machine Learning Based Approach for Automated Cervical Dysplasia Detection Using Multi‑Resolution Transform Domain Features” (Mathematics 2022), K. Bora, L.B. Mahanta, K. Borah, G. Chyrmang, B. Barua, S. Mallik, H.S. Das, Z. Zhao	Artículo de revista (MDPI Mathematics)	2022	Dataset propio: 1 611 imágenes de células (1001 NILM, 400 LSIL, 210 HSIL); Dataset público: Herlev (242 NILM, 182 LSIL, 489 HSIL)	Público/Privado	V	Desarrollar un modelo de ML preciso y eficiente para detectar displasia cervical en imágenes de Pap smear usando transformadas multi‑resolución	Propuesta de pipeline óptimo “NSCT (pyrexc, pkva) ⇒ YCbCr ⇒ F1 ⇒ MLP”; creación de dataset indígena; alta precisión (~98‑99.5%)	Límites: dataset propio modesto (1 611 células), posible falta de validación cruzada amplia, sin mención a explicabilidad	Extracción de features via DWT, RT, NSCT; representación F1 (media/varianza) y F2 (GGD); clasificadores MLP y LSSVM; color spaces comparados; validación cruzada 5 pliegues	Exactitud promedio de 98.02 % (propio) y hasta 99.5 %; comparativa favorable frente a métodos previos	Modelos ML: MLP, LSSVM	Cantidad monolítico (un solo pipeline)	Propio + Herlev	Accuracy, Precision, Sensitivity, Specificity, F‑Score (valores hasta Accuracy 98‑99.5 %, Prec 95.37 %, F‑Score 95.02 %)	Células individuales
	A46	Híbrido	https://doi.org/10.32985/IJECES.14.6.1	Krishna Prasad Battula, B. Sai Chandana. Multi-class Cervical Cancer Classification using Transfer Learning-based Optimized SE-ResNet152 model in Pap Smear Whole Slide Images. Int. J. Electr. Comput. Eng. Syst. 14(6):613-623.	Artículo de revista	2023	CRIC: 4789 imágenes (cropped), SIPaKMeD: 4049 imágenes (cropped); Total: 8838 imágenes, 11 clases. Resolución no especificada. Imágenes celulares individuales.	Público	V	Proponer un modelo basado en transferencia de aprendizaje con optimización por DHO para clasificar 11 tipos de lesiones cervicales a partir de imágenes de Papanicolaou.	(1) Preprocesamiento con morfología matemática, (2) modelo SE-ResNet152 optimizado con DHO, (3) clasificación multiclase (11 clases), (4) uso de función de pérdida sensible al costo, (5) validación con métricas detalladas.	(1) Alta dimensionalidad de las características concatenadas, (2) Complejidad del modelo, (3) Necesidad de optimización híbri	SE-ResNet152 (transfer learning), optimizado con DHO; Preprocesamiento morfológico; Fine-tuning sobre dos datasets combinados; División 60/20/20; Métricas detalladas.	Validación: Accuracy 99.89%, Precision 98.95%, Recall 98.23%, F1 98.93; Test: Accuracy 99.68%, Precision 98.82%, Recall 97.86%, F1 98.64.	SE-ResNet152 (con bloques SENet + ResNet152); optimización DHO.	Híbrido (pipeline con preprocesamiento, extracción, optimización y clasificación).	CRIC, SIPaKMeD	Accuracy, Precision, Recall, F1-score (valores detallados para validación y test)	Células individuales (cropped); no se usaron WSI completas ni tiles agrupados.
	A47	Híbrido	https://doi.org/10.3390/diagnostics13071363	Kalbhor et al., Hybridization of Deep Learning Pre‑Trained Models with Machine Learning Classifiers and Fuzzy Min–Max Neural Network for Cervical Cancer Diagnosis. Diagnostics (MDPI)	Artículo de revista	2023	Herlev (917 imágenes anotadas, células individuales), SIPaKMeD (~4 000 imágenes, células individuales)	público	✔	Hibridar modelos DL pre‑entrenados con clasificadores ML para mejorar la clasificación de Pap‑smear	1. Enfoque híbrido (CNN + ML + FMMN); 2. Fine‑tuning de AlexNet, ResNet‑18, ResNet‑50, GoogleNet; 3. Extracción de características + classifier neuro‑difuso; 4. Integración de ventajas de fuzzy min‑max network.	No mencionan validación cruzada; posible limitación por tamaño de dataset y variabilidad de imágenes; explicabilidad no detallada	Híbrido: fine‑tuning de CNN (ImageNet pre‑entrenado) + extracción de features + fuzzy min‑max NN para clasificación binaria	Precisión más alta: 95.33 % (ResNet‑50 + FMMN, SIPaKMeD); también alto rendimiento en Herlev	AlexNet, ResNet‑18, ResNet‑50, GoogleNet, fuzzy min‑max neural network (FMMN)	Híbrido	Herlev; SIPaKMeD	Accuracy (95.33 %), posiblemente también Recall, Precision y F1 aunque no se especifica texto inicial	Pap‑smear (células individuales)
	A48	Híbrido	https://doi.org/10.14569/IJACSA.2024.0150971	ABC-Optimized CNN-GRU Algorithm for Improved Cervical Cancer Detection and Classification Using Multimodal Data. Donepudi Rohini, M. Kavitha. IJACSA, Vol. 15, No. 9, 2024.	Artículo de revista	2024	SIPaKMeD (4049 imágenes anotadas, 5 clases); Base de datos demográfica de pacientes (edad, parejas sexuales, embarazos, tabaco, IUD, etc.)	Público (SIPaKMeD); Privado (datos clínicos de pacientes)	✔	Mejorar la detección y clasificación del cáncer cervical utilizando un modelo híbrido CNN-GRU optimizado con Artificial Bee Colony, integrando datos de imágenes y clínicos.	• Modelo híbrido CNN-GRU optimizado con ABC.\n• Integración multimodal (imágenes + datos clínicos).\n• Uso de SMOTE y min-max scaling.\n• Comparación contra SVM, CNN, GRU, DRL.\n• Validación cruzada 5-fold.	• Posible sobreajuste.\n• Dependencia de imágenes de alta resolución.\n• Datos clínicos no disponibles públicamente.\n• No evalúa generalización en entornos clínicos reales.	• Preprocesamiento con min-max scaling y SMOTE.\n• CNN (ResNet-152) extrae características espaciales de pap-smears.\n• GRU analiza patrones secuenciales de datos clínicos.\n• ABC Optimizer afina hiperparámetros.\n• Validación cruzada 5-fold.	Accuracy: 99.3%\nPrecision: 99.1%\nRecall: 98.6%\nF1-score: 98.2%\nComparado contra otros métodos (SVM, CNN, GRU, DRL)	CNN (ResNet-152), GRU, ABC Optimizer	Híbrido	SIPaKMeD; Dataset clínico (no público)	Accuracy: 99.3%; Precision: 99.1%; Recall: 98.6%; F1-score: 98.2%	Células individuales (Pap-smear) + datos clínicos
Descartar (No open access)	A49	Descartar	https://doi.org/10.53759/7669/jmc202303022
Descartar (Revisión)	A50	Descartar	https://doi.org/10.1109/ACCESS.2023.3235833
	A51	Híbrido	https://doi.org/10.3390/diagnostics13040686	Fekri‑Ershad & Alsaffar, Developing a Tuned Three‑Layer Perceptron Fed with Trained Deep Convolutional Neural Networks for Cervical Cancer Diagnosis, Diagnostics (MDPI)	Artículo de revista	2023	Herlev benchmark (~917 células, 2‑clases y 7‑clases)	Público	V	Evaluar una combinación de extracción de características con CNNs (ResNet‑34/50, VGG‑19) seguida por un MLP para clasificación de imágenes de Pap smear.	Proponen MLP de tres capas afinado, alimentado por deep‑features extraídas por ResNet‑34/50 y VGG‑19; sistema mezcla aprendizaje profundo + ML.	Útil solo para Pap smear (no WSI); evalúan solo Herlev; posible falta de validación con otros conjuntos.	Extraen features removiendo capas FC/softmax de VGG‑19/ResNet, flatten + MLP con tuning en número de neuronas; Adam optimizer.	Exactitud = 99.23% (2‑clases), 97.65% (7‑clases); tiempo de inferencia menor que CNN puras.	CNN + MLP (ResNet‑34, ResNet‑50, VGG‑19 feeding MLP)	Híbrido	Herlev	Accuracy, F1 (implícito), inferencia time	Células individuales (Pap smear)
	A52	CNN	https://doi.org/10.3390/app13031916	Attallah O., et al.; "Cervical Cancer Diagnosis Based on Multi‑Domain Features Using Deep Learning Enhanced by Handcrafted Descriptors"; Applied Sciences (MDPI); 2023	Paper de revista	2023	Pap smear LBC slides – características no descritas completamente (número de imágenes no especificado)	Público? (no se especifica mención de privacidad)	F	Sugerir que integrar características manuales + DL mejora detección de lesiones cervicales.	Nueva arquitectura combinando descriptores manuales con extracción CNN para clasificación.	No detallan cantidad de imágenes; posible falta de validación cruzada y explicabilidad limitada.	Red neuronal que combina extracción manual con CNN en una sola pipeline monolítica.	Métricas de accuracy, recall, precision, F1 (valores específicos no se mencionan en resumen).	CNN + descriptores manuales combinados (¿ResNet o similar?)	Monolítico	Pap smear LBC	N/D (probablemente Accuracy, Recall, Precision, F1)	Imágenes celulares de LBC (slidede Pap smear)
	A53	Híbrido	https://doi.org/10.14569/IJACSA.2022.01309104	Battula, K. P., & Chandana, B. S. (2022). Deep Learning based Cervical Cancer Classification and Segmentation from Pap Smears Images using an EfficientNet. IJACSA, 13(9).	Artículo de revista (IJACSA - International Journal of Advanced Computer Science and Applications)	2022	Herlev dataset; 917 imágenes; anotación por clases (Normal y Anormal); imágenes centradas en células	Público	V	Proponer un enfoque automático para clasificar y segmentar imágenes de Papanicolaou usando EfficientNet, reduciendo errores humanos.	Uso de EfficientNet para clasificación binaria; uso de SegNet para segmentación; extracción de características con GLCM, wavelet y morfología; mejora de imágenes con CLAHE.	Solo se prueba con un dataset; no hay validación cruzada; falta comparación con datos clínicos reales; complejidad computacional.	Preprocesamiento con CLAHE y aumentos; extracción de características (GLCM, wavelet, morfología); clasificación con EfficientNet; segmentación con SegNet; entrenamiento con Adam, 10 épocas.	Accuracy 99.05%, Sensibilidad 99.67%, Especificidad 98.39%, PPV 94.67%, NPV 96.13%; comparado con VGG, AlexNet, DenseNet, etc.	EfficientNet, SegNet	Híbrido	Herlev	Accuracy, Sensitivity, Specificity, PPV, NPV	Células individuales
Descartar (Revisión)	A54	Descartar	https://doi.org/10.1007/s10462-023-10588-z
	A55	CNN	https://doi.org/10.1007/s12539-023-00589-5	Tan et al. 2023 “Cervical Cancer Classification From Pap Smear Images Using Deep Convolutional Neural Network Models” (Sher Lyn Tan, Ganeshsree Selvachandran, Weiping Ding, Raveendran Paramesran, Ketan Kotecha)	Artículo de revista	2023	Herlev (~1 600 imágenes, 7 clases, células segmentadas individuales)	Público	V	Evaluar 13 CNN preentrenadas en clasificación multiclas de células cervicales sin segmentación manual	1) Comparativa exhaustiva de 13/models; 2) Identifica DenseNet‑201 como mejor rendimiento; 3) Clasificación multiclas sin segmentación previa	Limitado a un solo dataset público pequeño; imbalanced; sin validación externa ni explicabilidad	Transfer learning en Keras/Colab, CNN preentrenadas (VGG‑16/19, ResNet, DenseNet, Inception, Xception, MobileNet) sobre imágenes crudas	La mejor fue DenseNet‑201 (accuracy superior, buen rendimiento y bajo tiempo de cómputo). Reportan métricas por clase promedio.	CNN (VGG‑16, VGG‑19, ResNet‑50/101/152, DenseNet‑121/169/201, Inception, Xception, MobileNet, MobileNet‑v2)	Monolítico (modelo único por arquitectura)	Herlev (solo)	Accuracy (global y por clase), tiempo de entrenamiento, comparación de modelos	**Células individuales**
	A56	CNN	https://doi.org/10.34133/2022/9823184	Skerrett et al. 2022 “Multicontrast Pocket Colposcopy Cervical Cancer Diagnostic Algorithm for Referral Populations” (Erica Skerrett, Zichen Miao, Mercy N. Asiedu, Megan Richards, Brian Crouch, Guillermo Sapiro, Qiang Qiu, Nirmala Ramanujam)	Artículo de revista	2022	Pocket colposcope dataset (1 760 imágenes de cervix en pares acético + luz verde, 880 pacientes)	Privado	F	Desarrollar un algoritmo CNN para clasificar imágenes de cérvix obtenidas con un colposcopio portátil, diferenciando alto-grado precáncer y cáncer usando imágenes multicontraste (acético y verde)	1) Uso de imágenes acético + verde; 2) Función de pérdida balanceada por clases; 3) Backbone ResNet‑18 optimizado; 4) Dispositivo de bajo costo y portátil	Limitado a población referida (Pap+, VIA+, hrHPV+), sin validación externa multicéntrica, pequeño tamaño de dataset, sin explicabilidad profunda	Detección automática de cervicales con YOLOv3; imágenes recortadas y preprocesadas; clasificación con ResNet‑18, pérdida balanceada por “effective number”; evaluación de combinación paralelo de contrastes	Method: CNN con ResNet‑18 + pérdida balanceada; tests comparando uso de acético, verde y combinación con extracción paralela.	ROC AUC 0.87; sensibilidad 75 %; especificidad 88–98 % (varía según configuración); mejora de sensibilidad ×2.5 con luz verde+balance	ResNet‑18 CNN	Monolítico	— (solo Pocket colposcope)	AUC, Sensitivity, Specificity	WSI en vivo (imágenes multicontraste: acético + luz verde)
	A57	Híbrido	https://doi.org/10.32604/cmc.2022.024367	AbuKhalil et al. 2022 “Optimal Deep Learning Based Inception Model for Cervical Cancer Diagnosis” (Tamer AbuKhalil, Bassam A. Y. Alqaralleh, Ahmad H. Al‑Omari)	Artículo de revista	2022	Herlev (~917 imágenes, 7 clases, células individuales segmentadas)	Público	V	Diseñar un modelo Inception‑ResNet‑v2 optimizado con Swallow Swarm Optimization + RNN para clasificar Pap smear canceroso vs no‑canceroso	1) Pre‑procesamiento con filtro mediano + Otsu; 2) DCNN Inception‑ResNet‑v2 como extractor; 3) Swarm‑tuning de hiperparámetros; 4) Clasificación final con RNN	Limitado a un solo dataset público; posible overfitting; falta de validación externa o explicabilidad	Pre‑procesamiento: median filter + Otsu segmentation → feature extraction con Inception‑ResNet‑v2 → hyperparameter tuning (SSO) → clasificación con RNN :contentReference[oaicite:1]{index=1}	Accuracy 0.9661 en test set :contentReference[oaicite:2]{index=2}	Inception‑ResNet‑v2 + RNN	Monolítico	Herlev	Accuracy	**Células individuales**
	A58	CNN	https://doi.org/10.1109/ACCESS.2024.3485888	Rania Ahmed et al. 2024 “Early Detection and Categorization of Cervical Cancer Cells Using Smoothing Cross Entropy-Based Multi-Deep Transfer Learning” (IEEE Access, DOI: 10.1109/ACCESS.2024.3485888)	Artículo de revista	2024	SIPaKMeD (4049 imágenes, 5 clases: células individuales segmentadas)	Público	V	Proponer un modelo de aprendizaje profundo multi-transfer basado en fusión de características para clasificar cinco tipos celulares en frotis de Papanicolaou	1) Fusión de características de seis modelos preentrenados (ResNet50, DenseNet, EfficientNet, Xception, MobileNet, RegNet); 2) PCA para reducción; 3) Clasificación con 3 capas densas y activación swish/softmax; 4) Nueva función de pérdida (smoothing cross-entropy)	Modelo probado solo en SIPaKMeD; sin validación externa ni análisis de explicabilidad; posible sobreajuste por número elevado de features	Preprocesamiento: redimensionado 64x64. Extracción de características: 6 modelos preentrenados sin top layer. Fusión de características (34,240), normalización MiniMax, PCA. Clasificación con MLP (3 capas densas, swish y softmax), pérdida suavizada.	Accuracy = 97%, Precision = 97%, Recall = 97%, F1-score = 97%. Mejora con función de pérdida suavizada respecto a cross-entropy normal.	MóvilNet, DenseNet, EfficientNet, Xception, ResNet50, RegNet	Monolítico (con fusión de características antes de clasificación)	SIPaKMeD	Accuracy, Precision, Recall, F1-score, Weighted Avg, Macro Avg	**Células individuales**
	A59	Híbrido	https://doi.org/10.1016/j.imu.2024.101496	Nazia Shehnaz Joynab et al. (2024), “A federated learning aided system for classifying cervical cancer using PAP-SMEAR images”, Informatics in Medicine Unlocked. https://doi.org/10.1016/j.imu.2024.101496	Artículo de revista	2024	SIPaKMeD: 4049 imágenes celulares (66x66 px), con 5 clases anotadas manualmente (Dyskeratotic, Koilocytotic, Metaplastic, Parabasal, Superficial-Intermediate)	Público	V	Proponer un sistema de clasificación de imágenes de Papanicolaou utilizando aprendizaje federado, manteniendo la privacidad de los datos.	Desarrollo de tres arquitecturas CNN entrenadas bajo aprendizaje federado (FL) en entornos IID y no-IID; comparación con modelos ML tradicionales; evaluación rigurosa con múltiples métricas y setups.	No se aplican técnicas de privacidad como privacidad diferencial; solo se usa un dataset; falta evaluación externa.	Tres configuraciones experimentales con FL (IID y no-IID), modelos CNN con hiperparámetros variados; comparación con modelos clásicos (LightGBM, SVM, etc.); augmentación de imágenes con Keras y PyTorch.	Accuracy hasta 94.36% (IID), 78.43% (no-IID); ROC-AUC 0.982 (IID); modelos ML tradicionales alcanzan hasta 72% accuracy.	CNN (3 variantes); modelos ML: LightGBM, ExtraTrees, SVM, etc.	Híbrido	SIPaKMeD	Accuracy, Precision, Recall, F1-score, ROC-AUC	Células individuales
Descartar (Revisión)	A60	Descartar	https://doi.org/10.1109/ACCESS.2024.3447887
	A61	Híbrido	https://doi.org/10.3389/fonc.2023.1290112	Du H., Dai W., Zhou Q., et al. “AI‑assisted system improves the work efficiency of cytologists via excluding cytology‑negative slides and accelerating the slide interpretation”, Frontiers in Oncology; citación APA/IEEE	Artículo de revista	2023	– 43 057 escaneos totales, con 5 000 imágenes individuales + clusters anotados y 31 753 para validación; resolución 10x/20x, nivel celular (células individuales y clusters, no presenta WSI completas)	Público (datos incluidos en material suplementario, tal como indican)	F	Evaluar un sistema IA que excluye de forma segura las láminas citológicas negativas para ahorrar tiempo a los citólogos	1) desarrollo de sistema de clasificación de células y clusters; 2) validación masiva en casi 32 000 láminas; 3) reducción del tiempo de interpretación de 3 min a 30 s	Limitación: diseño retrospectivo; no probado en situaciones reales de recursos limitados; proceso en dos pasos que puede no ser práctico sin automatización completa	Módulo celular: detección con YOLOv5 + clasificación con ResNet; posterior clasificación de lámina vía SVM usando top10 células y top5 clusters (umbral 0.6/0.65); validación con consenso de citólogos	– 98,27 % de precisión en excluir NILM; 70 % de negatividad automática; tiempo por lámina reducida de 3 a 0,5 minutos; 0 láminas HSIL fueron excluidas erróneamente – Accuracy celda/clúster: 81‑90 %; clusters 88‑85 %; slide-level exclusion NILM 98,27 %	YOLOv5, ResNet, SVM	Monolítico (pipeline integrado: detección → clasificación → slide)	Celular: células individuales y clusters del dataset propio	Accuracy, Recall, Precision, F1 no se reportan explícitamente; proporcionan tasas de precisión (81‑90 %), especificidad implícita en exclusion de NILM; tiempo de interpretación (3 min vs 30 s)	Células individuales + clusters (tiles a 10x/20x), no WSI completas
	A62	CNN	https://doi.org/10.3390/diagnostics12102477	Xu et al. "Cervical Cell/Clumps Detection in Cytology Images Using Transfer Learning", Diagnostics; ResNet50, Mengwei Li, Gang Li, etc.	Full‑text peer‑reviewed journal article	2022	Cervical cell dataset (6666 train images + test set – privada), anotación con bounding‑boxes; uso de multi‑scale (1333×640,1333×800) y análisis de normalización y bounding loss.	Privado	✘	Explorar el impacto de usar modelos pre‑entrenados en COCO vs ImageNet para detección de células/clumps.	1. Inicialización con COCO vs ImageNet; 2. Entrenamiento multi‑escala; 3. Elección de SmoothL1 loss; 4. Normalización con media/std del propio dataset.	Modelos solo evaluados en un dataset privado, falta validación externa.	Faster R‑CNN + FPN, ResNet50/101, fine‑tune congelando capas iniciales; análisis de bounding‑box loss; multi‑scale; ajuste finetuning; normalización específica.	mAP 61.6 %, AR 87.7 % (ResNet50, mejor combinación); mejora desde 48.8 % y 64.0 % base.	Modelos Faster R‑CNN, RetinaNet, backbone ResNet50 y ResNet101.	Monolítico (un único detector con análisis de bounding boxes)	Cervical cell dataset privado + COCO (pre‑entrenamiento)	Modelos: mAP 61.6 %, AR 87.7 %	Rayos: bounding‑box detection en imágenes de células/clumps
	A63	CNN	https://doi.org/10.26877/asset.v7i1.1128	Optimizing Image Preprocessing for AI-Driven Cervical Cancer Diagnosis, Chandra P. Utomo et al., ASSET Vol. 7, No.1, 2025. DOI:10.26877/asset.v7i1.1128	Artículo de revista	2025	SIPaKMeD (966 imágenes, 4049 células, 5 clases, resolución 2048x1536)	Público	✔	Proponer una técnica de preprocesamiento con padding constante para preservar la información del tamaño celular en imágenes citológicas para clasificación multicategoría.	Introducción del padding constante (600x600) como alternativa a resize tradicional; mejora en métricas con DenseNet201; análisis comparativo.	Uso de un solo dataset; falta de validación en entornos clínicos reales; no se evalúan otros métodos de explicabilidad ni segmentación.	Comparación entre técnicas de resize y padding; entrenamiento con CNNs preentrenadas (VGG16/19, InceptionV3, DenseNet201, Xception); validación con k-fold; métricas macro.	DenseNet201 con padding alcanzó 95.24% accuracy, precision 95.22%, recall 95.26%, F1-score 95.21%	VGG16, VGG19, InceptionV3, DenseNet201, Xception	Monolítico	SIPaKMeD	Accuracy=0.9524; Precision=0.9522; Recall=0.9526; F1-score=0.9521	Células individuales
	A64	Híbrido	https://doi.org/10.3390/bioengineering9100578	Cervical Net: A Novel Cervical Cancer Classification Using Feature Fusion, H. Alquran et al., Bioengineering 9(10):578, 2022. DOI:10.3390/bioengineering9100578	Artículo de revista	2022	Pap smear imágenes (no especifica dataset público, ~?), 5 clases	Público? (basado en Pap smear estándar)	✘	Crear y fusionar características con Cervical Net + ShuffleNet para clasificación multicategoría.	Proponen fusión de features (544 features) + PCA/CCA + SVM; reportan 99.1 % accuracy (mejor del estado del arte).	Poca claridad sobre dataset exacto y segmentación; no se menciona validación cruzada profunda.	Extracción y fusión de features; PCA y CCA para reducción dimensional; clasificación con SVM.	99.1 % accuracy multi‑clase.	Cervical Net + ShuffleNet features + SVM	Híbrido	Pap smear estándar (sin nombre explícito de dataset)	Accuracy=0.991	Células individuales (Pap smear)
	A65	Híbrido	https://doi.org/10.3390/appliedmath2040038	A Cytopathologist Eye Assistant for Cell Screening, Diniz DN et al., AppliedMath 2(4):659-674, 2022	Artículo de revista	2022	CRIC Cervix (Pap smear multicelular images, ground-truth nuclei)	Público? (no se especifica accesibilidad)	✘	Herramienta CEA basada en YOLOv5s + ensemble de EfficientNets para detección y clasificación celulares.	Implementación de CEA; evaluación con citopatólogos; combinación de YOLOv5s y EfficientNets consigue buena precisión.	Base de datos con ground-truth requiere mismas condiciones (equipamiento, resolución), dataset limitado; no se usa validación cruzada.	Detector YOLOv5s; clasificador ensemble EfficientNets; evaluación a nivel celular y de imagen completa; herramienta en Python/Kivy; feedback de usuarios.	Células individuales: precision 0.726, recall 0.906, F1 0.805. Imagen completa: precision 0.975, recall 0.992, accuracy 0.970, F1 0.983.	YOLOv5s, ensemble EfficientNets	Híbrido	CRIC Cervix	Precision, Recall, F1-score (celular y global), Accuracy (global)	Células individuales & multicelular
	A66	Híbrido	https://doi.org/10.1016/j.csbj.2024.04.028	Multi‑scale Window Transformer for Cervical Cytopathology Image Recognition, (autor/es), Computational and Structural Biotechnology Journal 24:314‑321, 2024	Artículo de revista	2024	No especificado claramente en el resumen	Público / Privado? (no detallado)	✘	Proponer transformador multi‑escala eficiente (MWT) para reconocer patrones celulares en imágenes citopatológicas cervicales.	Diseño de ventana multi‑escala que mejora la captura de contexto celular en ViT; se comparan variantes de configuración.	Dataset no detallado; falta información sobre validación cruzada, acceso al dataset y explicabilidad de decisiones.	Arquitectura de transformador con ventanas de múltiples tamaños, entrenamiento supervisado end‑to‑end; evaluación comparativa con ViT estándar y CNN.	Mejoras en precisión y recall respecto a ViT/base (valores no especificados).	Multi‑scale Window Transformer (MWT), Vision Transformer, CNN	Monolítico	—	Precisión mejorada vs ViT (sin valores numéricos en resumen)	Imágenes Citológicas (tipo no especificado)
	A67	Híbrido	https://doi.org/10.1177/15330338221134833	Chowdary Jignesh et al., “Nucleus Segmentation and Classification using Residual SE‑UNet and Feature Concatenation Approach in Cervical Cytopathology Cell images”, *Technology in Cancer Research and Treatment*, 22:1‑14.	Artículo de revista revisado por pares	2023	Herlev; SIPaKMeD; ISBI2014	Público	✔	Proponen un framework multitarea que realiza segmentación de núcleos y clasificación posterior, centrado en imágenes de citología cervical.	1) Residual‑SE‑UNet para segmentación, 2) fusión de características profundas (VGG19, VGG‑F, CaffeNet) + descriptores manuales, 3) MLP para clasificación.	Necesitan validación en datasets más grandes y en WSI completas; posible sobreajuste dado el uso de datasets pequeños.	Red Residual‑SE‑UNet + extracción de características deep + MLP.	Aumento de precisión en segmentación: +2.04 % (Herlev), +0.68 % (ISBI2014); mejora de accuracy en clasificación: +0.59 %, recall +0.47 %, specificity +1.15 % (Herlev) y mejoras menores en SIPaKMeD.	Residual‑SE‑UNet, VGG19, VGG‑F, CaffeNet, MLP	Ciclo Híbrido (segmentación + extracción + clasificación)	Herlev; SIPaKMeD; ISBI2014	Precision, Recall, ZSI (Dice), Accuracy, Specificity	**Células individuales** (núcleos segmentados)
	A68	Híbrido	https://doi.org/10.3390/s22093272	Chen W.; Shen W.; Gao L.; Li X. “Hybrid Loss‑Constrained Lightweight Convolutional Neural Networks for Cervical Cell Classification”. Sensors, 22(9):3272.	Sensor / revista	2022	SIPaKMeD (3 644 imágenes por clase, Pap‑smear, cinco clases)	Público	✔ (SIPaKMeD es dataset referenciado clásico)	Mejorar el poder discriminativo de CNN ligeras en clasificación de células cervicales usando función de pérdida híbrida con triplet loss y label smoothing.	Híbrido: nuevo loss que combina cross‑entropy + triplet loss con label smoothing aplicado a GhostNet y ShuffleNetV2, logrando resultados comparables a DenseNet‑121 con mucha menor carga computacional.	Límite en generalización más allá del dataset SIPaKMeD; solo nivel celular, no láminas completas; posible falta de validación con otros datasets.	Ligeras CNN (ShuffleNetV2 y GhostNet) preentrenadas en ImageNet, pérdida híbrida, entrenamiento con label smoothing; comparación con DenseNet‑121.	ShuffleNetV2 + hybrid loss: 96.18 % accuracy, 96.30 % precision, 96.23 % recall, 99.08 % specificity; GhostNet + hybrid loss: 96.39 % accuracy, 96.42 % precision, 96.39 % recall, 99.09 % specificity.	Modelos CNN ligeras: GhostNet, ShuffleNetV2; también DenseNet‑121 como comparativa.	Monolítico	SIPaKMeD	**Células individuales** (núcleos segmentados)	Láminas segmentadas de células individuales (imágenes de células Pap‑smear)
	A69	Híbrido	https://doi.org/10.1016/j.compbiomed.2023.107809	Stegmüller, T. et al. (2024). Self-supervised learning-based cervical cytology for the triage of HPV-positive women in resource-limited settings and low-data regime. *Computers in Biology and Medicine*, 169, 107809. https://doi.org/10.1016/j.compbiomed.2023.107809	Artículo de revista	2024	In-house dataset (307 WSIs, 1.5M tiles), Herlev (917 imágenes), SIPaKMeD (4049 imágenes)	Mezclado: in-house (privado) y públicos (Herlev, SIPaKMeD)	✔ (Herlev, SIPaKMeD)	Demostrar que el autoaprendizaje puede mejorar el diagnóstico citológico usando tiles no etiquetados de WSIs en entornos con recursos limitados.	(1) Propuesta de C3P (Cervical Cell Copy-Pasting) como técnica de transferencia desde datos celulares a tiles. (2) Evaluación de modelos SSL con ViT y ResNet50. (3) Mejoras en MIL con selección top-k y entrenamiento localizado.	Limitado a un solo método SSL (DINO); conjunto in-house no público; no se evalúa en múltiples dominios externos; dificultad en generalizar sin etiquetas.	DINO (autoaprendizaje) con ResNet-50 y ViT-S/16, preentrenamiento en tiles sin etiquetas, validación con k-NN, MIL con top-k, pérdida combinada y C3P para transferencia entre dominios.	Accuracy tile-level >96%, F1-score cell-level: Herlev hasta 62.6%, SIPaKMeD hasta 94.1%. Slide-level AUC con MIL: hasta 77.5%.	ViT-S/16, ResNet-50 con DINO SSL	Híbrido (SSL + kNN + MIL + C3P)	In-house, Herlev, SIPaKMeD	Accuracy, F1-score, AUC (slide-level), comparación supervisado vs. autoaprendido	Conjunto de tiles (patches 320×320 extraídos de WSIs)
	A70	CNN	https://doi.org/10.1038/s41598-024-80260-1	Shandilya et al. “Enhancing advanced cervical cell categorization with cluster‑based intelligent systems by a novel integrated CNN approach with skip mechanisms and GAN‑based augmentation”, Scientific Reports 14:29040	Sci Rep (revista de acceso abierto)	2024	SIPaKMeD: 4049 imágenes, 5 clases, anotación de células individuales	Público	V	Desarrollar modelo CNN con skip‑connections y GAN para detección temprana de células cervicales cancerosas	Arquitectura CNN integrada con skip‑connections; GAN para balance de clases; innovación en flujo de gradiente	Mejor validación cruzada, posible sobreajuste no evaluado, limitada comparación con larger WSI o otros datasets	Default CNN (3 capas conv + max‑pool + dropout/densas), skip‑CNN + GAN augmentation; validación con curvas precisión/recall y box‑plots	Accuracy 99.11 % validation, 99.82 % train; F1 ~98.5 %, precisión ~98.7 %, recall ~98.6 %; supera a modelos como VGG19, ResNet50V2, ViT	CNN integrada con skip‑connections	CNN monolítico (modelo único)	SIPaKMeD	Accuracy, Precision, Recall, F1-score, métricas por clase	Imágenes de células individuales
	A71	Híbrido	https://doi.org/10.3390/bioengineering10121424	Tang J, Zhang T, Gong Z, Huang X. High Precision Cervical Precancerous Lesion Classification Method Based on ConvNeXt. Bioengineering 2023, 10(12),1424.	Artículo de revista (MDPI, Bioengineering)	2023	DCCL (Deep Cervical Cytological Levels): 1167 muestras, 34 382 tiles de 1200×2000 px, edad 32–67, ThinPrep + tinción Pasteur	Público ✘ (no disponible públicamente)	F	Clasificar precáncer cervical de forma precisa usando ConvNeXt con auto‑aumento y random forest ensemble	1) Primera aplicación de ConvNeXt en clasificación de lesiones cervicales. 2) Auto‑aumento auto‑supervisado. 3) Ensamble con random forest. 4) Mejora del 8.85 % respecto a Beit/Inception/etc.	Vacíos: Dataset no público. Limitado a un solo dataset, sin test en externos. Reconocen falta de interpretabilidad y validación en WSI completas	Pipeline en 2 etapas: (i) auto‑aumento auto‑supervisado con mapas de atención (Grad‑CAM) → 16× más datos; (ii) extracción con ConvNeXt (tiny) + ensamble Softmax + random forest. Validación 10‑fold Cross‑Validation. Hardware: GPU A100 40 GB, 4 h entrenamiento	Accuracy 63.08 %, Precision 60.78 %, Recall 66.10 %, F1‑score 62.82 %; +3.31 % vs ConvNeXt base; +8.85 % sobre Beit y otros modelos clásicos	ConvNeXt (tiny) + Random Forest ensemble	Cadena híbrida: ConvNeXt + Random Forest ensemble	DCCL únicamente	Accuracy, Precision, Recall, F1-score	Conjunto de tiles (grid de células, ~1200×2000 px)
	A72	Híbrido	https://doi.org/10.3390/diagnostics13172762	Alsalatie M; Alquran H; Mustafa WA; Zyout A; Alqudah AM; Kaifi R; Qudsieh S. A New Weighted Deep Learning Feature Using Particle Swarm and Ant Lion Optimization for Cervical Cancer Diagnosis on Pap Smear Images. Diagnostics 2023, 13(17), 2762.	Artículo de revista (MDPI, Diagnostics)	2023	Pap smear images: regiones de célula completa, citoplasma o núcleo, 7 clases (normal/ CIN I-III/ SCC), tamaño no especificado	Presumiblemente privado (no se indica acceso público)	F	Diagnóstico preciso de 7 clases de lesión cervical usando características CNN ponderadas por ALO y PSO	1) Selección automática de 10 features tras PCA; 2) Optimización de pesos con PSO/ALO; 3) Comparativa SVM vs RF	Limitado a Pap smears; tamaño de muestra no detallado; validación posiblemente interna; no se comenta interpretabilidad ni validación externa	Preprocesamiento + extracción de features con AlexNet, DarkNet‑19, NasNet → PCA → PESO features con PSO/ALO → clasificación con SVM & Random Forest	Accuracy: 99.5 % (SVM), 98.9 % (RF) para 7 clases	AlexNet, DarkNet‑19, NasNet + SVM/RF	Cadena híbrida (CNN + ML tradicionales)	Pap smear dataset usado (no nombrado por fuente pública)	Accuracy	Whole cell / Cytoplasm / Nucleus images
	A73	Híbrido	https://doi.org/10.1016/j.iswa.2022.200133	Benhari M, Hosseini R. An Improved Fuzzy Deep Learning (IFDL) model for managing uncertainty in classification of pap-smear cell images. Intelligent Systems with Applications, Vol. 16, 2022. https://doi.org/10.1016/j.iswa.2022.200133	Artículo de revista (Elsevier, Intelligent Systems with Applications)	2022	Herlev (917 imágenes) y SIPaKMeD (4049 imágenes). Resolución: 0.201μm/pixel. Etiquetado por expertos.	Público	V	Proponer un modelo basado en fuzzy logic y redes de creencias (Belief Network) para manejar la incertidumbre en la clasificación de células similares en citologías	P1: IFDL combina CNN con lógica difusa y la teoría de Dempster-Shafer. P2: Previene rechazo de muestras. P3: Mejora interpretabilidad. P4: Mejora la clasificación multicategoría (7 clases)	Reconocen limitaciones en conjuntos de datos pequeños; complejidad computacional del modelo; la interpretación del proceso aún depende de configuraciones heurísticas	Modelado híbrido: CNN con extracción de características → Belief Network → Dempster-Shafer → Capa difusa. Usa K-means para seleccionar prototipos. Validación cruzada 5-fold	Accuracy (2 clases): 99.20%. Sensitivity: 99.25%. Specificity: 99.75%. AUC: 99.97%. Para 7 clases: desempeño variable, AUC entre 92.19% y 99.71%	GoogleNet, ResNet50, AlexNet + Belief Network + Fuzzy system	Híbrido (CNN + fuzzy logic + belief network)	Herlev, SIPaKMeD	Accuracy, Sensitivity, Specificity, AUC	Células individuales (segmentadas)
	A74	Híbrido	https://doi.org/10.1155/2022/1367366	Mahmoud H., AlArfaj A.A., Hafez A.M. (2022). A Fast Hybrid Classification Algorithm with Feature Reduction for Medical Images. Applied Bionics and Biomechanics, Hindawi. DOI: 10.1155/2022/1367366	Artículo de revista	2022	Herlev Dataset (1614 imágenes) y otro con 1500 imágenes etiquetadas manualmente. Resolución: 0.197 μm/píxel, 7 clases.	Público	V	Proponer un algoritmo híbrido rápido para clasificación de imágenes médicas, específicamente células cervicales, utilizando selección de características y computación cuántica.	1) Algoritmo híbrido con QGH + fuzzy C-means. 2) Selección automática de 7 características clave. 3) Evaluación con 2 datasets públicos. 4) Comparación con CNN y C-means.	Falta validación externa; posibles sesgos por datasets limitados; sin código disponible; segmentación realizada manualmente previamente.	5 fases: adquisición, preprocesamiento (limpieza + partición 70/30), clasificación sin y con selección de características, evaluación comparativa. Uso de QGH para seleccionar 7 de 13 características (forma, textura, color), clasificador CNN y fuzzy C-means, validación k-fold.	Precisión alcanzada: hasta 0.98 (propuesto), CNN 0.912, C-means 0.919. F1-score hasta 0.99 según tipo celular. Especificidad y sensibilidad también mejoradas.	CNN, Fuzzy C-means, QGH (Quantum-based Grasshopper algorithm)	Híbrido (QGH + Fuzzy C-means + CNN)	Herlev Database, segundo dataset público no nombrado (probablemente MDE-Lab)	Accuracy, Precision, Recall, F1-score, Specificity, Sensitivity, MSE, Kappa	Imagen de célula individual (núcleo y citoplasma segmentados manualmente)
	A75	Descartar	https://doi.org/10.1016/j.ebiom.2022.104157	Cell lift team. Cervical cell lift: A novel triage method for the spatial mapping and molecular analysis of the cervix. eBioMedicine. 2022	Triage test original; Full text en Lancet eBioMedicine	2022	Cohorte prospectiva: no especifican nº exacto de muestras; mapeo espacial molecular de superficie cervical.	Público (?) ✘ (nuevo método, no estándar)	F	Desarrollar un método de triage que mapea molecularmente la superficie cervical con objetividad para detección de lesiones.Levantar células de toda la superficie y mapear moléculas de interés (p16/Ki-67)	1) Primer uso de “cell lift” para mapear p16/Ki-67 en cervix in situ 2) Lesiones precancerosas detectadas con sensibilidad 90 %, VPP 81 % 3) Potencial para reducir subjetividad	Limitado por no usar IA, tamaño de muestra y falta de comparación directa con citología tradicional; necesita validación clínica más amplia	Muestreo “cell lift” de superficie cervical → análisis molecular (p16/Ki-67) espacialmente localizado; comparación con estándares histológicos	Células obtenidas mapeadas con sensibilidad 90 % (IC95 % 69–98), VPP 81 %	–	–	Ninguna (nuevo método molecular, no IA)	Nuevo método no comparado con bases estándar	Ninguna (prueban moleculares)	Células muestreadas in situ en superficie cervical
	A76	Híbrido	https://doi.org/10.3934/mbe.2022301	Shinde S., Kalbhor M., Wajire P. DeepCyto: a hybrid framework for cervical cancer classification by using deep feature fusion of cytology images. Mathematical Biosciences and Engineering 2022, 19(7):6415–6434.	Artículo de revista (MBE)	2022	Herlev, SIPaKMeD y LBCs (Liquid-Based Cytology slides), multicelular	Público	V	Clasificar imágenes de citología cervical mediante una combinación de extracción de características profundas pre‑entrenadas y clasificadores tradicionales, optimizando precisión y eficiencia.	1) Framework híbrido “DeepCyto” con dos workflows: PCA + ensemble y ANN. 2) Fusión de vectores de características profundas. 3) Buen desempeño incluso con pocas épocas. 4) Workflow‑2 destacó especialmente en imágenes LBC multícelares.	Falta validación externa; posible dependencia de pre‑segmentación; no detallan interpretabilidad del modelo; complejidad del proceso de fusión.	1) Extracción de vectores de deep features desde modelos pre‑entrenados. 2) Workflow‑1: PCA + ensamble ML; Workflow‑2: ANN. 3) Evaluación con k‑fold CV en tres datasets.	Workflow‑2 (ANN) alcanza mejor rendimiento que Workflow‑1. Precisión alta en los 3 datasets; Workflow‑2 destacó en LBC multicelares.	Modelos preentrenados + ANN	Enfoque híbrido	Herlev, SIPaKMeD, LBCs	Accuracy, Precision, Recall, F1-score	Imágenes multicelulares (LBC) y células individuales
	A77	CNN	https://doi.org/10.12688/f1000research.154455.1	Zammataro L. CINNAMON-GUI: Revolutionizing Pap Smear Analysis with CNN-Based Digital Pathology Image Classification [version 1; peer review: 2 approved]. F1000Research 2024, 13:897.	Artículo de plataforma académica abierta (F1000Research)	2024	SIPaKMeD (Pap-smear) – colección de imágenes mencionada como dataset principal	Público	V	Desarrollar una herramienta open‑source con GUI para clasificación de imágenes de Pap smear usando CNNs	1) Plataforma Shiny en Python conectada a GUI interactiva. 2) Integración con LabelMe para ROI. 3) Comparativa de 2 configuraciones (Model A vs B). 4) Mapeo de características con feature maps (e.g., Grad‑CAM).	Falta descripción precisa del dataset (tamaño exacto), no validación externa, posible falta de generalización fuera de SIPaKMeD	Python Shiny app + TensorFlow CNN; esquema CNN con capas conv‑pool-flatten-densas; experimentos con dos modelos variantes; uso de callbacks (early stopping, reducción LR); interfaz interactiva para entrenamiento y anotación.	Model A: val acc ≈ 0.913; Model B: val acc ≈ 0.95. Notable reducción de errores de clasificación entre A y B.	CNNs via TensorFlow	Monolítico (CNN único)	SIPaKMeD	Precisión (accuracy), training/validation accuracy; mapeo de características (qualitativo)	Imágenes de Pap smear (células individuales con ROI definidos)
	A78	Ensamblado	https://doi.org/10.3390/cancers15174412	Karamti H., Alharthi R., Al Anizi A.A., Alhebshi R.M., Eshmawi A.A., Alsubai S., Umer M. Improving Prediction of Cervical Cancer Using KNN Imputed SMOTE Features and Multi-Model Ensemble Learning Approach. Cancers 2023, 15(17),4412.	Artículo de revista (MDPI, Cancers)	2023	Dataset de 858 pacientes (alrededor de 50 features clínicos), con 58 positivos; fuente: Kaggle “cervical‑cancer‑dataset”	Publico	F	Proponer un sistema de predicción de cáncer cervical que maneja valores faltantes e imbalance con KNN Imputer + SMOTE y votación en ensamblado	1) Pipeline KNN+SMOTE+Stacked voting (XGB, RF, ETC). 2) Compara 4 escenarios de preprocesamiento. 3) Uso del dataset público Kaggle. 4) Enseñanza empírica de mejoras notables vs formularios básicos.	Falta validación externa; no consideran explicabilidad; no usan datos de imagen; no optimizan hiperparámetros usando CV formal más allá del split 70/30; imbalanced (solo 58 positivos).	KNN Imputer + SMOTE → split 70/30 → modelos XGB, RF, ETC en votación; avaliação de escenarios (sin imputación, solo KNN, solo SMOTE, combinado); medición de ACC, Precisión, Recall, F1; sin validación cruzada.	Accuracy 99.99 %, Precision 99.99 %, Recall 99.99 %, F1 99.99 % (con KNN+SMOTE); comparaciones menores sin imputación :contentReference[oaicite:1]{index=1}	XGBoost, Random Forest, Extra Trees Classifier	Votante Ensemble	Herramienta Kaggle (cervical‑cancer‑dataset)	Precision, Recall, F1‐score, Accuracy	Tipo de datos clínicos/numerical (no basado en imágenes)
	A79	CNN	https://doi.org/10.14569/IJACSA.2023.0141280	Liu, S., Zhao, Y., Zhou, J., & Li, J. (2020). A Graph Cut Guided ROI Segmentation Algorithm for Abnormal Cell Detection in Cervical Cytology Images. Procedia Computer Science, 174, 319–328.	Conferencia (Procedia Computer Science, Elsevier)	2023	Herlev dataset (917 imágenes de células individuales, 7 clases); segmentación manual y validación pública	Público	V	Proponer un método de segmentación semiautomático guiado por corte de grafo para mejorar la detección de células anormales cervicales.	1) Algoritmo de segmentación ROI con graph cut guiado por características morfológicas. 2) Mejoras en precisión de detección respecto a métodos sin ROI. 3) Evaluación sobre dataset Herlev.	Límites en número de imágenes; método requiere intervención inicial (semiautomático); no evalúan con otros datasets; comparaciones limitadas.	1) Extracción de características (color y forma). 2) Definición de ROI basada en propiedades morfológicas. 3) Segmentación por corte de grafo. 4) Extracción de contornos y clasificación usando características. 5) Comparación con sin segmentación.	Precisión de segmentación 96.2 %, mejora significativa sobre sin segmentación; accuracy de clasificación mejora tras segmentación (no se da valor exacto).	No usan redes neuronales; algoritmos clásicos de segmentación y clasificación.	Monolítico (todo integrado en pipeline único sin aprendizaje profundo)	Herlev dataset	Accuracy, Dice coefficient, evaluación cualitativa de ROI	Imagen de célula individual (centrada y segmentada manualmente)
	A80	Híbrido	https://doi.org/10.3390/ijms231911476	Ji M., Zhong J., Xue R., Su W., Kong Y., Fei Y., Ma J., Wang Y., Mi L. (2022). Early Detection of Cervical Cancer by Fluorescence Lifetime Imaging Microscopy Combined with Unsupervised Machine Learning. Int. J. Mol. Sci., 23(19), 11476.	Artículo de revista (MDPI, IJMS)	2022	FLIM de 71 pacientes (tₘ y a₂); 368 imágenes de entrenamiento (151 cancer/CINII-III, 217 normal); 48 pacientes validación	Público ✘ (datos bajo solicitud)	F	Detectar precozmente cáncer cervical mediante imágenes FLIM no invasivas y ML no supervisado.	1) Pipeline FLIM-ML; 2) combinación tₘ y a₂; 3) uso de pre-trained AlexNet + PCA + k-means; 4) mejoras en sensibilidad/especificidad vs citología	Límite: Dataset pequeño (71 pacientes), sin test en externos; dependencia de BBDD bajo solicitud; posible sesgo por selección de imágenes; método no explainable.	Extracción de características con AlexNet pre-entrenada → PCA → k-means clustering (2 clusters) → definición de umbral por Youden sobre porcentaje de imágenes anómalas. Validación en 48 pacientes.	FLIM‑ML: Sensibilidad 90.9 %, Especificidad 100 %; LBC: 81.8 % / 86.5 %. AUC: tₘ 0.95, a₂ 0.94, combinación 0.94. Identifica recaída 8 meses antes clínicamente	AlexNet + k‑means (unsupervised ML)	Híbrido (CNN features + clustering)	Datos clínico‑imagen FLIM de 71 pacientes	Accuracy (implícita), Sensitivity, Specificity, AUC	Tiles de FLIM (256×256 píxeles) – imágenes de células exfoliadas
	A81	Híbrido	https://doi.org/10.1038/s41598-024-66543-7	Mishra, A.K., Sharma, K., Rathore, R., Chaurasia, V. (2024). PND-Net: PapNet with nested DenseNet for robust diagnosis of cervical cancer using Pap smear images. Scientific Reports 14, 13889. https://doi.org/10.1038/s41598-024-66543-7	Artículo de revista (Scientific Reports, Nature Portfolio)	2024	SIPaKMeD (4049 imágenes de células individuales, 5 clases); Herlev (917 imágenes, 7 clases)	Público	✔	Proponer una arquitectura CNN híbrida llamada PND-Net (PapNet + Nested DenseNet) para mejorar la clasificación multicategoría en citología cervical.	1) Propuesta del modelo PND-Net: combinación de PapNet con Nested DenseNet. 2) Evaluación cruzada en dos datasets clásicos. 3) Mejora de precisión sobre modelos existentes. 4) Validación con técnicas estadísticas y visualización (Grad-CAM).	Limitado a dos datasets; imágenes celulares individuales; no incluye WSI; no se evalúa robustez en imágenes con artefactos o escenarios clínicos reales.	Arquitectura PND-Net compuesta por dos ramas: (i) PapNet para extracción superficial, (ii) Nested DenseNet para extracción profunda. Entrenamiento desde cero, validación cruzada 5-fold. Optimización con Adam, uso de Grad-CAM para interpretabilidad. Comparación con CNN clásicas (ResNet, VGG, DenseNet).	Accuracy: 98.98 % (SIPaKMeD), 98.50 % (Herlev); Precision, Recall, F1-score > 98 %. AUC = 0.9995 (SIPaKMeD), 0.9990 (Herlev). Comparación favorable contra ResNet50, VGG16, etc.	PND-Net (PapNet + Nested DenseNet), comparado con CNN clásicas como ResNet, VGG, DenseNet	Híbrido (multirrama en una sola arquitectura unificada)	SIPaKMeD, Herlev	Accuracy, Precision, Recall, F1-score, AUC	Células individuales (centradas, segmentadas y clasificadas)
	A82	Híbrido	https://doi.org/10.3390/bioengineering11060567	Ando Y., Cho J., Park N.J.-Y., Ko S., Han H. Toward Interpretable Cell Image Representation and Abnormality Scoring for Cervical Cancer Screening Using Pap Smears. Bioengineering 2024, 11(6),567.	Artículo de revista (MDPI, Bioengineering)	2024	Pap smear dataset: normal células (“normales”); número no especificado; además evaluación en dataset externo	Publico parcialmente (solo normales usados)	✘	Aprender representación interpretable de células cervicales normales mediante VAE de una clase, para asignar puntuaciones de anormalidad sin muestras patológicas.	1) VAE one-class para aprender representación solo con normales. 2) Métrica novel de puntuación basada en entropía cruzada para interpretar anomalías. 3) Localización de regiones anormales por clustering. 4) Validación en dataset externo sin reentrenamiento.	Vacíos: no usan células anormales en entreno; posible sesgo si hay variabilidad anatómica; tamaño y detalle del dataset no especificado; falta comparación cuantitativa directa con métodos supervisados.	VAE con augmentación para representar normales → puntuación de anormalidad (pérdida de reconstrucción + entropía) → clustering aglomerativo para localizar anomalías. Evaluación en externo con AUC.	AUC para SCC alta y HSIL alta; mejora en V-measure y homogeneidad vs baselines de clustering.	Variational Autoencoder (VAE)	OCC (one-class classification, pipeline VAE + clustering)	Pap-smear dataset interno + dataset externo	Métricas: AUC (para SCC y HSIL), V‑measure, homogeneidad, entropía cruzada	Imagen de célula individual (Pap smear)
	A83	Híbrido	https://doi.org/10.1109/ACCESS.2023.3346764	Tayel M.B., Kamel M.S., Sayed E.A., Soliman T.H.A., Dessouky M.I. (2022). Enhancing Computer-Aided Cervical Cancer Detection Using a Novel Fuzzy Rank-Based Fusion Method. Computers, Materials & Continua, 71(2), 3375–3392.	Artículo de revista	2023	Herlev (917 imágenes, 7 clases), SIPaKMeD (4049 imágenes, 5 clases)	Público	✔	Proponer un sistema de clasificación basado en fusión difusa de múltiples modelos, mejorando la precisión de diagnóstico en imágenes citológicas.	1) Método de fusión fuzzy rank-based de decisiones de clasificadores. 2) Integración de métodos de reducción de características (PCA, ICA, MDS). 3) Evaluación en Herlev y SIPaKMeD.	No se reporta validación cruzada. Métodos convencionales (no DL). No se detalla selección de hiperparámetros. No se reporta tiempo de ejecución ni robustez en casos reales.	Extracción de características (color, forma, textura) → reducción dimensional (PCA, ICA, MDS) → clasificación con SVM, k-NN y Naive Bayes → combinación por fusión fuzzy rank-based. Comparación contra técnicas individuales.	Accuracy: hasta 99.53 % (Herlev) y 99.40 % (SIPaKMeD). F1-score 98.95 %. Resultados superan clasificadores individuales.	SVM, k-NN, Naive Bayes + Fuzzy rank-based fusion	Híbrido (múltiples clasificadores + fusión difusa)	Herlev, SIPaKMeD	Accuracy, Precision, Recall, F1-score, Specificity, Sensitivity	Imágenes de células individuales (segmentadas previamente)
	A84	CNN	https://doi.org/10.1177/20552076241295440	Akash R.S., Islam R., Badhon S.M.S.I., Hossain K.S.M.T. CerviXpert: A multi-structural convolutional neural network for predicting cervix type and cervical cell abnormalities. Digital Health 2024, 10, 20552076241295440.	Artículo de revista (SAGE, Digital Health)	2024	SIPaKMeD dataset (células: ~4049 imágenes, 5 clases)	Público	✔	Desarrollar CerviXpert, CNN eficiente y multi-estructural para clasificar tipos cervicales y detectar anormalidades celulares.	1) Arquitectura ligera, entrenada desde cero. 2) Evaluación en SIPaKMeD con 5‑fold CV. 3) Supera a ResNet50, VGG16, MobileNetV2 e InceptionV3 en precisión y eficiencia.	No validado en datasets externos (solo SIPaKMeD); no se evalúa WSI ni resultados clínicos reales; sin explicabilidad detallada.	Modelo CNN compacto: varias capas conv + max-pooling + densas. Entrenamiento desde cero con aumento; validación cruzada 5‑fold; comparación con arquitecturas estándar.	Accuracy: 98.04 % (3 clases); 98.60 % (5 clases). Mejora frente a MobileNetV2/InceptionV3, similar a ResNet50/VGG16 pero más eficiente.	CerviXpert (CNN personalizado)	Cadena monolítica	Células del SIPaKMeD	Precisión, Accuracy	Imagen de célula individual (Pap smear)
	A85	Híbrido	https://doi.org/10.32604/cmc.2022.020713	Sahoo P., Saha S., Mondal S., Seera M., Sharma S.K., Kumar M. Enhancing computer‑aided cervical cancer detection using a novel fuzzy rank‑based fusion. IEEE Access 2023, 11,145281‑145294.	Artículo de revista (IEEE Access)	2023	SIPaKMeD Pap Smear (≈4049 imágenes, 5 clases) y Mendeley LBC (≈5000 imágenes), Pap smear fragments	Público	✔	Ensamblado fuzzy basado en ranking para combinar 3 CNN preentrenados y mejorar la detección de cáncer cervical en imágenes Pap smear.	1) Ensemble fuzzy‑rank para ponderar confianza de clasificadores. 2) Uso de SE‑Inception‑V4, ResNet‑152V2, DenseNet‑169. 3) Técnicas avanzadas de augmentación (CutOut, MixUp, CutMix). 4) Evaluación con validación cruzada 5‑fold y dos datasets estándar.	No se discuten limitaciones: falta de comparación con otros tipos de ensemble; complejidad computacional y tiempos de inferencia no reportados.	Pipeline: Fine‑tune de 3 CNN → augmentación avanzada → fusión fuzzy rank based que pondera confianza de cada modelo → validación 5‑fold CV.	Accuracy: 97.18 % (SIPaKMeD), 99.22 % (Mendeley LBC); F1‑score: 97.16 % y 99.19 % respectivamente.	Modelos: SE‑Inception‑V4, ResNet‑152V2, DenseNet‑169 + fuzzy‑rank ensemble	Enfoque híbrido (deep models ensemble)	SIPaKMeD, Mendeley LBC	Accuracy, F1‑score (también sensibilidad para Mendeley)	Imágenes de células Pap smear (tiles individuales)
	A86	CNN	https://doi.org/10.1007/s00521-024-10404-x	Wubineh B.Z., Rusiecki A., Halawa K. Classification of cervical cells from the Pap smear image using the RES_DCGAN data augmentation and ResNet50V2 with self‑attention architecture. Neural Comput & Applic 2024, 36, 21801–21815.	Artículo de revista (Springer, Neural Computing and Applications)	2024	Pomeranian dataset (tiles de células), SIPaKMeD dataset (células individuales)	Público	✔	Mejorar generalización y rendimiento de clasificación de células cervicales usando augmentación GAN residual + atención sobre ResNet50V2.	1) Introducción de RES_DCGAN para mejor generación de muestras. 2) Integración de self‑attention en ResNet50V2. 3) Evaluación en dos datasets públicos. 4) Comparación entre Xception, ResNet50V2 y DenseNet121 con self‑attention.	Falta de análisis de interpretabilidad más allá de atención; no validación en WSIs; posible sesgo de datasets limitados.	RES_DCGAN: generador con bloques residuales para mejorar calidad; efector: ResNet50V2 + capa de self‑attention; entrenamiento y evaluación en Pomeranian y SIPaKMeD. Validación interna (division train/test).	Accuracy: 98 % (Xception,Pomeranian); 96.4 % (ResNet50V2,Pomeranian); DenseNet121-SA: 92 % multiclass, 95 % binario (SIPaKMeD)	Xception, ResNet50V2 + self-attention, DenseNet121 + self-attention	Monolítico	Pomeranian, SIPaKMeD	Dice, Accuracy	Imagen de célula individual / tiles
	A87	Ensamblado	https://doi.org/10.37936/ecti-cit.2024181.254621	Khanarsa P., Kitsiranuwat S. Deep Learning-based Ensemble Approach for Conventional Pap Smear Image Classification. ECTI Transactions on CIT 2024, 18(1),101–111.	Artículo de revista (ECTI-CIT)	2024	Dataset de imágenes Pap Smear convencionales, tamaño no especificado. Multi-célula y célula individual extraídas de muestras clínicas.	Público	✘ (no es Herlev/SIPaKMeD)	Ensamblar múltiples modelos pre‑entrenados para clasificar tipos celulares en imágenes Pap Smear convencionales.	1) Estrategia de ensamblado basada en máxima ocurrencia y máxima probabilidad. 2) Comparativa con modelos individuales pre-entrenados.	No se especifica tamaño ni origen exacto del dataset; falta validación externa ni comparaciones con otros trabajos; sin análisis de interpretabilidad.	Captura de múltiples imágenes de células, clasificación mediante modelos preentrenados (VGG19, ResNet152V2, NASNetLarge, EfficientNetB7), combinación de predicciones por máxima ocurrencia y probabilidad.	Accuracy >97 % con ensamblado vs ~85 % con mejor modelo individual (ResNet152V2)	Ensamble de CNN pre‑entrenados: VGG19, ResNet152V2, NASNetLarge, EfficientNetB7	Votante ensemble	Dataset clínico de Pap Smear convencional	no reportadas métricas aparte de accuracy	Imagen de célula individual / multi-célula
	A88	Híbrido	https://doi.org/10.1038/s41467-024-48705-3	Wang J., Yu Y., Tan Y. et al. Artificial intelligence enables precision diagnosis of cervical cytology grades and cervical cancer. Nat Commun 2024, 15:4369.	Artículo de revista (Nature Communications, Open Access)	2024	16 056 participantes: retrospectivo, prospectivo y ensayo observacional aleatorizado; 2848 WSIs para entrenamiento, 950 WSIs para prueba prospectiva	Público ✔	Desarrollar y validar un sistema AICCS para detección y clasificación de citología cervical usando IA sobre WSIs.	1) Sistema en dos niveles: RetinaNet para detección de células por parches + Random Forest para clasificación WSI. 2) Validación multicéntrica: datasets retrospectivos, prospectivos y ensayo aleatorizado. 3) Integración clínica en plataforma SaaS/cloud y demostración de mejora diagnóstica.	Limitaciones: posible sesgo por calidad de preparación de muestras, falta de diferenciación de SCC explícita, necesidad de evaluación en otros entornos clínicos, consideraciones éticas y de privacidad.	Digitalización WSI → patch-level detección con RetinaNet (6 clases TBS) → extracción de características estadísticas → WSI classification con Random Forest. Validación interna y externa + ensayo aleatorizado (608 pacientes, 1:1:1). Tiempo ~120 s/WSI.	Prospectivo: AUC 0.947, sensibilidad 0.946, especificidad 0.890, accuracy 0.892. En el ensayo, mejora del 13.3 % de sensibilidad en citopatólogos asistidos vs solo humanos.	RetinaNet (detección), Random Forest (clasificación)	Híbrido (detección + RF clasificación)	Múltiples hospitales (retrospectivo/prospectivo)	Accuracy, Sensitivity, Specificity, AUC	Whole-slide images (WSIs)
	A89	Híbrido	https://doi.org/10.37934/araset.36.2.5666	Akbar A.H., Hamam Alfian. (2023). Layer Selection on Residual Network for Feature Extraction of Pap Smear Image via CNN‑SVM Model. Journal of Advanced Research in Applied Sciences and Engineering Technology (A‑RASET), 36(2),56–66.	Artículo de revista	2023	Dataset clínico propio (Pap smear, tamaño no especificado), imágenes centradas en células individuales	Público	✘	Mejorar la extracción de características para clasificación usando selección de capa en ResNet + SVM	1) Propuesta de selección óptima de una capa intermedia de ResNet para extraer características. 2) Combinación CNN‑SVM para clasificación. 3) Evaluación comparativa con todo el modelo CNN sin SVM.	Falta descripción del tamaño del dataset; sin validación cruzada ni test externo; sin comparativa con otros datasets públicos.	Captura de imágenes Pap smear → preprocesamiento → extracción de características desde una capa seleccionada de ResNet pre‑entrenada → clasificación con SVM.	Accuracy ~ 90 % (CNN‑SVM) vs ~ 85 % con CNN completa.	SVM + ResNet (capa intermedia)	Híbrido	Pap smear propio	no reportadas aparte de accuracy	Imagen de célula individual
	A90	Híbrido	https://doi.org/10.1016/j.bspc.2024.106665	Song et al. (2024). Enhancing cervical precancerous lesion detection using African Vulture Optimization Algorithm with Deep Learning model. Biomedical Signal Processing and Control, 97, 106665. https://doi.org/10.1016/j.bspc.2024.106665	Artículo de revista	2024	Herlev dataset, 918 imágenes clasificadas en 7 tipos celulares (SSE, ISE, CE, MS-NKD, MOS-NKD, SS-NKD, SCCSI). Imágenes a nivel celular.	Público	✔	Proponer un modelo híbrido AVOADL-CCD que combina CapsNet para extracción de características, AVOA para optimización de hiperparámetros y ANFIS como clasificador, para detección de lesiones cervicales en imágenes de Papanicolaou.	- Integración de CapsNet, AVOA y ANFIS en una arquitectura única. - Optimización basada en comportamiento de buitres. - Uso de lógica difusa para clasificación explicable. - Validación con particiones 80:20 y 70:30.	- Solo se usó un dataset (Herlev), sin validación cruzada k-fold. - No se evalúa generalización a otros datasets. - No se discute interpretabilidad visual (e.g., Grad-CAM).	Wiener filter para preprocesamiento; CapsNet para extracción de características; AVOA para ajuste de hiperparámetros (learning rate, batch size, epochs); ANFIS como clasificador. Entrenamiento en PC con Python 3.8.5, validación con particiones 80:20 y 70:30.	Precisión promedio de hasta 99.53%, precisión 98.39%, recall 97.81%, F1-score 98.06%, MCC 97.81% (validación 20%). Excelente desempeño frente a modelos base como DenseNet121, ShuffleNet o ResNet-101.	CapsNet, ANFIS, optimización basada en African Vulture Optimization Algorithm (AVOA)	Híbrido	Herlev	Accuracy, Precision, Recall, F1-score, MCC. Ej.: Acc=99.53%, Prec=98.39%, Rec=97.81%, F1=98.06%, MCC=97.81%	Células individuales
	A91	Ensamblado	https://doi.org/10.11591/ijai.v11.i1.pp276-283	Kurniawati & Prabowo (2022). Model optimisation of class imbalanced learning using ensemble classifier on over-sampling data. IAES International Journal of Artificial Intelligence, 11(1), 276–283. https://doi.org/10.11591/ijai.v11.i1.pp276-283	Artículo de revista	2022	Dataset de resultados de pruebas de Papanicolaou (75 instancias, 38 atributos nominales, 7 clases: Chronic Inflammation, Cervical Polyp, Epidermoid Carcinoma, Normal, Papillary Adenocarcinoma, Squamous Carcinoma, Ca Cervix Suspect)	Privado	✘	Evaluar la efectividad de técnicas de sobre-muestreo combinadas con clasificadores en ensamble para resolver el desbalance de clases en un dataset nominal de resultados de citología.	- Comparación de SMOTE-N y ADASYN-N como técnicas de oversampling. - Evaluación de AdaBoost-CART y Bagging-CART como clasificadores en ensamble. - Validación con 30 iteraciones de validación cruzada 10-fold.	- Dataset pequeño (solo 75 instancias). - No se detalla generalización a otros datasets. - No se exploran otras arquitecturas de base más allá de CART.	Oversampling con SMOTE-N y ADASYN-N (5 vecinos); Clasificación con CART, AdaBoost.M1-CART y Bagging-CART; Validación cruzada 10-fold en 30 iteraciones; Métricas: Accuracy, Precision, Recall, F1-score y AUC.	El mejor resultado se obtuvo con ADASYN-N + AdaBoost-CART: Accuracy=96.39%, Precision=96.59%, Recall=96.39%, F1=96.27%. El mejor AUC fue con ADASYN-N + Bagging-CART = 99.22%.	AdaBoost, Bagging, CART, ADASYN-N, SMOTE-N	Híbrido	Propio, basado en citología de laboratorio (Pap smear test, 38 características nominales)	Accuracy, Precision, Recall, F1-score, AUC. Ej.: Accuracy=96.39%, AUC=99.22%	Células individuales (resultados de citología anatómica)
