# Supplementary material for: Application of artificial intelligence in cervical cytology: a systematic review of deep learning models, datasets, and reported metrics
Source: Front Big Data. 2026 Jan 2;8:1678863. doi: 10.3389/fdata.2025.1678863 (PMC12807953; doi:10.3389/fdata.2025.1678863)
Supplement: Supplementary file 2 [file Data_Sheet_2.xlsx]

## Sheet: Procesado
Descartar	Item	DOI	Título	Referencia	Publicación	Año	TipoImagen	BaseDatos	Tipo de imagen utilizada	Bases de datos	Dataset	Tipo de dataset	Clásico	Idea principal	Contribuciones principales	Vacíos o limitaciones	Metodología	Resultados	Modelos de IA	Tipo de modelo	Métricas de rendimiento
	A1	https://doi.org/10.3390/biomimetics7040195	Cervical Cell Image Classification-Based Knowledge Distillation	Gao W. et al. “Cervical Cell Image Classification‑Based Knowledge Distillation”, Wenjian Gao, Chuanyun Xu, Gang Li et al., Biomimetics 7 (4):195.	Artículo de revista	2022	Celulas individuales	SipakMed	JPEG/PNG de células individuales (SIPaKMeD); imágenes naturales (CIFAR‑100)	SIPaKMeD; CIFAR‑100	SIPaKMeD (células cervicales); CIFAR‑100 (natural)	Público	✔ (SIPaKMeD es clásico)	Clasificar imágenes de células cervicales mejorando generalización mediante transferencia de conocimiento y auto‑destilación.	Nueva arquitectura de red multi‑exit con módulo de contexto global y combinación de transfer‑learning + knowledge distillation + self‑distillation.	Limitado a datasets específicos; posible falta de validación externa en imágenes de ámbito clínico real.	Red multi‑exit (ResNet‑18 backbone), transfer‑learning desde natural images, distillation (KD + self‑KD), módulo global context, integración por promedio.	Accuracy 98.52%, Sensitivity 98.53%, Specificity 98.68%, F‑measure 98.59% (SIPaKMeD); mejoras también en CIFAR‑100 (~+4 %)	CNN (ResNet‑18)	Monolítico → Híbrido (multi‑exit)	Accuracy, Sensitivity, Specificity, F1‑score
	A2	https://doi.org/10.14445/23488549/IJECE-V11I11P119	Variable Kernel Feature Fusion and Transfer Learning for Pap Smear Image-Based Cervical Cancer Classification	Variable Kernel Feature Fusion and Transfer Learning for Pap Smear Image-Based Cervical Cancer Classification; Priya S A, V Mary Amala Bai; SSRG IJECE vol. 11 no. 11; formato SSRG	Artículo de revista	2024	Celulas individuales	Herlev	Tipo de célula (células individuales)	Herlev Pap Smear	Herlev Pap Smear: 917 imágenes, seis clases, células individuales públicas, resolución estándar microscópica	Público	✔	Modelar clasificación de cáncer cervical usando VKFF‑CNN con transferencia de aprendizaje en Pap smear	CNN con fusión de kernels variables y TL, mejora ≥ precisión y robustez respecto a modelos previos	Tamaño limitado (917 imágenes), posible sobreajuste, validación sólo 80–20%, sin WSI completa ni explicabilidad avanzada	VKFF‑CNN: convoluciones 3×3,4×4,5×5 fusionadas + MobileNetV2 pre‑entrenado, augmentación, batch norm y softmax	Accuracy 98.03 %, Precision 97.83 %, Recall 97.11 %, F1 98.23 %	VKFF‑CNN, MobileNetV2	CNN Monolítico	Accuracy, Precision, Recall, F1‑score
	A3	https://doi.org/10.1007/s11042-024-18608-y	Enhancing cervical cancer diagnosis with graph convolution network: AI-powered segmentation, feature analysis, and classification for early detection	Enhancing cervical cancer diagnosis with graph convolution network: AI-powered segmentation, feature analysis, and classification for early detection; Fahad et al.; Multimedia Tools and Applications; Springer; APA/DOI	Artículo de revista	2024	Celulas individuales	SipakMed + Herlev	Imágene de células individuales (histopatológicas Pap smear)	SipakMed; Herlev	SipakMed (4049 imágenes 2048×1536 PNG), Herlev	Publico	✔	Desarrollar sistema GCN que, tras segmentar núcleo y citoplasma y extraer features, permita clasificar tipos celulares cervicales	1. Segmentación simultánea de núcleo/citoplasma. 2. Análisis de features (30‑50). 3. Construcción de grafo + GCN. 4. Interpretabilidad.	Limitado a images individuales; posible falta de validación externa más allá de Herlev; segmentación manual/semi‑automática	Segmentación (nucleo/citoplasma), extracción de 26* features manuales, ranking de features, grafo por correlación, GCN para clasificación	Accuracy 99.11 % (SipakMed, 40 features), 98.18 % (Herlev)	CNN (handcrafted+GCN)	Grafo Convolucional (Monolítico pipeline)	Accuracy, precisión implícita por accuracy; posiblemente sensibilidad/especificidad (no detalladas)
	A4	https://doi.org/10.3389/fonc.2024.1392301	Swin-GA-RF: genetic algorithm-based Swin Transformer and random forest for enhancing cervical cancer classification	Swin‑GA‑RF: genetic algorithm‑based Swin Transformer and random forest for enhancing cervical cancer classification; Alohali et al.; Frontiers in Oncology; APA/DOI	Artículo de revista	2024	Celulas individuales	SipakMed	Imágenes de células individuales tipo Pap smear	SIPaKMeD1	SIPaKMeD1 (3644 imágenes Pap smear, 5 clases)	Público	✔	Desarrollar un modelo híbrido que combina Swin Transformer, selección genética de features y Random Forest para clasificar células cervicales	1. Integración de Swin Transformer + GA + RF 2. Optimización con Adam y SGD 3. Comparativa exhaustiva con CNN y Transformer tradicionales 4. Mejoras significativas en métricas	Clasificación solo a nivel celular; no evalúa contexto de láminas completas; dataset limitado a SIPaKMeD1	Preprocesamiento y aumento (flipping, cropping, resizing); extracción de features con Swin Transformer; selección de subset con algoritmo genético; clasificación con Random Forest	Binary: accuracy 99.012 %, precision 99.015 %, recall 99.012 %, F1‑score 99.011 %; Five‑class: accuracy 98.808 %, precision 98.812 %, recall 98.808 %, F1‑score 98.808 %	Modelos basados en Transformer (Swin) y Random Forest	Híbrido (Transformer para extracción + RF para clasificación)	Accuracy, Precision, Recall, F1‑score
	A5	https://doi.org/10.1016/j.iswa.2022.200170	Rethinking low-cost microscopy workflow: Image enhancement using deep based Extended Depth of Field methods	Rethinking Low‑Cost Microscopy Workflow: Image Enhancement using Deep Based Extended Depth of Field Methods; Tomé Albuquerque et al.; Intelligent Systems with Applications (Elsevier); APA/DOI	Artículo de revista	2023	Campos microscópicos parciales	Cervix93	Imágenes de stacks microscópicos (5 planos/focus stacks), luego EDoF (pilas reconstruidas)	Cervix93; Fraunhofer Portugal AICOS EDoF Dataset (µSmartScope)	- Cervix93 (? imágenes de stacks) - Fraunhofer Portugal AICOS EDoF Dataset (144 EDoF generadas, resolución 960×720)	Públicos (Cervix93), parcialmente privado? (µSmartScope propia)	✘	Proponer y evaluar workflow para generar imágenes con Extended Depth of Field (EDoF) en microscopía de bajo costo usando CNNs	1. Nuevo pipeline de preprocesamiento (alineamiento rígido/elástico). 2. Dos arquitecturas de CNN (EDoF‑CNN‑fast, EDoF‑CNN‑pairwise). 3. Generación y evaluación de EDoF.	Limitado a generación de EDoF, no evalúa impacto en diagnóstico; pocos datos (144 imágenes).	Fase 1: alineamiento (cromático, rígido, elástico); Fase 2: CNN para fusión EDoF; Workflow probado en dos datasets.	Log de mejora en calidad de EDoF vs métodos base (complejos wavelets).	CNN (EDoF-CNN‑fast y EDoF-CNN‑pairwise)	Monolítico pipeline	Calidad de imagen/Evaluación visual, métricas comparativas frente a métodos wavelet
	A6	https://doi.org/10.1038/s41598-025-87953-1	An automatic cervical cell classification model based on improved DenseNet121	An automatic cervical cell classification model based on improved DenseNet121; Zhang Y., Ning C., Yang W.; Scientific Reports; Nature Publishing Group; APA/DOI	Artículo de revista (open‑access)	2025	Celulas individuales	SipakMed + Herlev	Imágenes de células individuales (Pap smear)	Públicas: Herlev; SIPaKMeD	A2SDNet121 sobre imágenes de células cervicales: Herlev (917 imágenes ~156×140 px), SIPaKMeD (4049 imágenes)	Público	✔	Mejorar la clasificación de células cervicales mediante mejoras en DenseNet121 orientadas a atención y multi‑escala	1. Inserción de módulo SE. 2. Ajuste de capa Stem (kernel y pooling). 3. Bloques Atrous Dense (ADB). 4. Modelo optimizado: A2SDNet121. 5. Validación multiclase y binaria.	Posible sobreajuste; validación limitada a datasets públicos; falta validación externa clínica	Preprocesado (rotación/flip, resize, 224×224), backbone DenseNet121 modificado con SE, Stem ajustado, ADB×4, Grad‑CAM para explicabilidad, validación cruzada de 10‑fold	- Herlev: 99.75 % (2‑clases), 99.14 % (7‑clases) - SIPaKMeD: 99.55 % (2‑clases), 99.75 % (3‑clases), 99.22 % (5‑clases)	CNN (DenseNet121 modificado)	Monolítico	Accuracy especialmente; también Recall, F1‑score reportados por clase en SIPaKMeD
	A7	https://doi.org/10.1038/s41598-024-61063-w	Enhancing cervical cancer detection and robust classification through a fusion of deep learning models	Enhancing cervical cancer detection and robust classification through a fusion of deep learning models; Mathivanan et al.; Scientific Reports; DOI:10.1038/s41598-024-61063-w; APA/DOI	Artículo de revista	2024	Celulas individuales	SIPaKMeD	Imágenes de células individuales (Pap smear)	SIPaKMeD	SIPaKMeD (Pap‑smear)	Publico	✔	Diseñar un sistema híbrido DL+ML para detectar células cervicales normales vs anormales	1. Comparación de modelos pre‑entrenados (AlexNet, ResNet101/152, InceptionV3); 2. Extracción de características DL + clasificación ML; 3. Enfoque híbrido novedoso	Limitado a un solo dataset y clasificación binaria; posible falta de validación externa; no hay segmentación ni estudio de interpretabilidad profunda (XAI)	Extracción de features desde CNN pre‑entrenadas; entrenamiento de clasificadores ML (Simple Logistic, Decision Tree, Random Forest, Naive Bayes, PCA)	Precisión 98.08% con ResNet152 + Simple Logistic	Modelos CNN (transfer learning) + ML tradicional	Híbrido	Accuracy (98.08%), posiblemente Precision/Recall/F1 (no detalladas)
	A8	https://doi.org/10.1109/ACCESS.2024.3351883	Computer Aided Cervical Cancer Diagnosis Using Gazelle Optimization Algorithm with Deep Learning Model	Computer Aided Cervical Cancer Diagnosis Using Gazelle Optimization Algorithm With Deep Learning Model; Nour et al.; IEEE Access; IEEE; APA/DOI	Artículo de revista	2024	Celulas individuales	Herlev	Imágenes de células individuales (Pap smear)	Herlev	Herlev (918 imágenes, 7 clases: SSE, ISE, CE, MS‑NKD, MOS‑NKD, SS‑NKD, SCCSI)	Público	✔	Proponer un pipeline automático (CACCD‑GOADL) que use MobileNetV3 optimizado por GOA para extraer features y luego clasificar con Stacked ELM, mejorando la detección temprana de cáncer cervical	Pipeline completo con MobileNetV3 mejorado + hyper‑tuning con Gazelle Optimizer + SELM; alta precisión comparada con métodos preexistentes	Validación solo sobre Herlev; falta de prueba en datasets externos multilabel ni en WSI reales aunque enfoque celular	Preprocesamiento Pap smear → extracción de features con MobileNetV3 optimizada por GOA → clasificación multi‑clase con SELM; entrenamiento con TRAP/TESP en proporciones 80:20 y 70:30	80:20 → accuracy 99.38 %, prec 96.71 %, recall 97.45 %, F1 97.04 %; 70:30 similar (acc ~98.96%)	MobileNetV3 + SELM (Stacked Extreme Learning Machine)	Híbrido (un pipeline secuencial de varios componentes)	Accuracy; Precision; Recall; F‑Score; MCC
Descartar es datos clínis	A9	https://doi.org/10.31557/APJCP.2023.24.4.1419	Prediction and Detection of Cervical Malignancy Using Machine Learning Models	Prediction and Detection of Cervical Malignancy Using Machine Learning Models; Devi S., Gaikwad SR, Harikrishnan R; Asian Pacific Journal of Cancer Prevention; APA/DOI	Artículo de revista	2023	Descartar	Descartar	No aplica (no usa imágenes, solo datos clínicos)	Ninguno externo; solo datos clínicos del estudio	• Dataset clínico propio con 501 mujeres (298 con Pap smear, 26 con Pap anómalo, 7 cáncer)	Publico‑/Privado mixto (“propio” + datos clínicos locales)	✘	Identificar predictores de riesgo de malignidad cervical y abordar desequilibrio de clases	Comparativa de múltiples algoritmos ML en dataset desbalanceado; uso de remuestreo y validación por modelos en etapas múltiples	Limitado número de casos positivos (solo 7 cáncer); posible sobreajuste; validación en un solo contexto clínico	Reclutamiento multietapa, entrevista + Pap smear + biopsia; preprocesamiento de variables clínicas; entrenamiento de 6 modelos ML (DT, RF, LR, MLP, NB)	Modelos MLP lograron ~98 % accuracy/sensibilidad; LR sensibilidad 88‑94 %, accuracy 84‑89 %; DT similares	Decision Tree, Random Forest, Logistic Regression, Multi‑layer Perceptron, Naive Bayes	Monolítico (cada modelo individual)	Accuracy, Sensitivity, Specificity (implícito), AUC
	A10	https://doi.org/10.1117/1.JBO.29.10.106502	High-resolution lensless holographic microscopy using a physics-aware deep network	High‑resolution lensless holographic microscopy using a physics‑aware deep network; Galande et al.; Journal of Biomedical Optics; SPIE; APA/DOI	Artículo de revista	2024	Celulas individuales	Sintética	Imágenes de hologramas de células (cervicales y glóbulos rojos)	Ninguna base de datos pública tradicional; usan hologramas experimentales propios	N/A (hologramas experimentales de células cervicales y glóbulos rojos)	Privado? (datos propios de experimento)	✘	Recuperar fases de alta resolución desde un solo holograma de baja resolución en LDIHM mediante framework híbrido HDPhysNet	1. Integración de HDGAN pre‑entrenado + red física no entrenada. 2. Framework plug‑and‑play. 3. Mejora en reconstrucción con una sola imagen	Limitado a un solo holograma; sin dataset de entrenamiento masivo; validación experimental limitada a dos tipos celulares	HDPhysNet: GAN + red física no entrenada con pérdida basada en modelo físico + regularización plug‑and‑play	SSIM +0.07 vs entrenada, +0.04 vs no entrenada; SNR fase +8.2 dB vs entrenada, +9.8 dB vs no entrenada (células cervicales y RBC)	GAN (HDGAN), Physics‑aware untrained NN	Híbrido	SSIM, phase-SNR
	A11	https://doi.org/10.3390/computation12120232	Automated Cervical Cancer Screening Using Single-Cell Segmentation and Deep Learning: Enhanced Performance with Liquid-Based Cytology	Rodríguez, M.; Córdova, C.; Benjumeda, I.; San Martín, S.; Automated Cervical Cancer Screening Using Single‑Cell Segmentation and Deep Learning: Enhanced Performance with Liquid‑Based Cytology; Computation (MDPI); APA/DOI	Artículo de revista	2024	Celulas individuales	Mendeley LBC	Imágenes de células individuales (single‑cell patches)	Pap smear; Liquid‑Based Cytology externo	-- Pap smear (no se indica nombre específico; imágenes segmentadas 48×48), Liquid‑Based Cytology (LBC) externo público	Ambos públicos	✘/**✔** (Pap poco usado en DL moderno; LBC mucho más usado)	Clasificar células cervicales individuales como benignas o malignas usando ResNet‑50 sobre single‑cell patches derivados de Pap y LBC usando segmentación personalizada y evaluación comparativa entre ambos tipos de muestras.	Novedosa segmentación de single‑cell, comparación directa entre Pap y LBC, mayor performance en LBC, propuesta de implementación XAI futura.	Límites: segmentación deficiente con Pap smear debido a células superpuestas y ruido; falta de conjunto de test independiente; no se aplican métodos XAI en este estudio.	Segmentación personalizada + extracción de crops 48×48, entrenamiento de ResNet‑50 (binary), validación con split train‑val (sin test fijo), métricas calculadas en test/val.	Para LBC: Sensitivity 0.981, Specificity 0.979, Accuracy 0.980. Para Pap: Sensitivity 0.688, Specificity 0.762, Accuracy 0.8735 :contentReference[oaicite:1]{index=1}.	ResNet‑50 (CNN profunda)	Híbrido (segmentación + modelo)	Pap: Accuracy, Sensitivity, Specificity; LBC: Accuracy, Sensitivity, Specificity
	A12	https://doi.org/10.1016/j.compbiomed.2024.108153	Deep integrated fusion of local and global features for cervical cell classification	Deep integrated fusion of local and global features for cervical cell classification; Fang M., Fu M., Liao B., Lei X., Wu F.-X.; Computers in Biology and Medicine; APA/DOI	Artículo de revista	2024	Celulas individuales	SIPaKMeD; CRIC	Imágenes de células individuales	SIPaKMeD; CRIC; Herlev; BCCD	SIPaKMeD (células individuales), CRIC (células), Herlev (células), BCCD (sangre)	Público	✔	Combinar de forma efectiva características locales (CNN) y globales (transformer) para mejorar clasificación de células cervicales	1. Bloque DIFF para fusión de características. 2. Evaluación en múltiples datasets. 3. Mejora en performance comparado con métodos base.	Puede depender de generalización a otros dominios; no se menciona validación con WSI; posible costo computacional mayor.	Preprocesamiento + CNN branch + Transformer branch + bloque DIFF para fusión profunda de features + clasificación multicapa	Multiclase y binaria: Accuracy mejorada respecto a métodos sin fusión; resultados no numéricos exactos en abstracto	Modelo híbrido: CNN + Visual Transformer (bloque DIFF)	Híbrido	Accuracy (en múltiples tareas); otros detalles no especificados en abstracto
	A13	https://doi.org/10.1016/j.heliyon.2023.e22324	CerviCell-detector: An object detection approach for identifying the cancerous cells in pap smear images of cervical cancer	CerviCell‑detector: An object detection approach for identifying the cancerous cells in pap smear images of cervical cancer; Kalbhor et al.; Heliyon; Elsevier; APA/DOI	Artículo de revista	2023	Celulas individuales	CRIC	Imágenes de células individuales (Pap‑smear)	CRIC	CRIC (CRIC; nomenclatura Bethesda; imágenes pap-smear)	Público	✔	Implementar y comparar detectores de objetos (YOLOv5, Faster R-CNN, Detectron2/ResNext) para identificar células normales vs. anormales en pap‑smear	1. Aplicación de modelos de detección modernos a pap‑smear. 2. Comparación de YOLOv5, Faster R‑CNN, Detectron2/ResNext. 3. Preprocesamiento con Roboflow y augmentación.	Limitada clasificación (solo binaria Normal/Abnormal mejor que multiclas; no validación externa).	Preprocesamiento + augmentación Roboflow; entrenamiento de YOLOv5 (CSPNet), Faster R‑CNN (RPN) y Detectron2 (ResNext); evaluación mediante AP y mAP @IoU 0.50‑0.95.	mAP binario hasta 83 % (IoU 0.50‑0.95) con YOLOv5 sobre CRIC augmentado.	Object detection: YOLOv5, Faster R‑CNN, ResNext (Detectron2 frameworks)	Híbrido (pipeline de detección + clasificación)	Promedio de Precision (AP) y mean Average Precision (mAP) en rango IoU 0.50‑0.95
Descartado por idioma	A14	https://doi.org/10.17341/gazimmfd.939092	A new approach for Pap-Smear image generation with generative adversarial networks				Descartar	Descartar
	A15	https://doi.org/10.1016/j.csbj.2022.08.023	Dual supervised sampling networks for real-time segmentation of cervical cell nucleus	Dual supervised sampling networks for real-time segmentation of cervical cell nucleus; Luo et al.; Comput Struct Biotechnol J; Elsevier; DOI:10.1016/j.csbj.2022.08.023	Artículo de revista	2022	C Ind + Cam Micr Parc	TJ_sparse, TJ_dense (privados), Mendeley‑LBC, ISBI2014, DIC–HeLa	Imágenes de núcleos celulares (células individuales, recortes de WSI)	TJ_sparse, TJ_dense, Mendeley-LBC, ISBI2014, DIC–HeLa	varios cervical cell nucleus datasets: TJ_sparse, TJ_dense (privados), Mendeley‑LBC, ISBI2014, DIC–HeLa	Público/Privado	Mendeley‑LBC, ISBI2014, DIC–HeLa clásicas ✔; TJ_sparse/Dense privadas ✘	Acelerar la segmentación de núcleos celulares cervicales sin pérdida de precisión	1. Módulo “supervised down-sampling” que reduce resolución con supervisión. 2. Supervisión de bordes en up-sampling. 3. 5× más rápido que UNet sin degradar precisión.	Límites: uso limitado en WSI reales, validación fuera de esos datasets; segmentación sólo de núcleos	no-Reducción dimensional supervisada + red residual + supervisión de borde en décoder (píxel a píxel)	DSSNet alcanzó misma precisión que UNet original, con inferencia 5× más rápida	Modelos residuales CNN en encoder-decoder	Híbrido (pipeline con módulos separados)	Dice/F1 (igual que UNet); velocidad de inferencia ×5 (sin número exacto)
	A16	https://doi.org/10.3390/computation11100195	A Robust Deep Learning Approach for Accurate Segmentation of Cytoplasm and Nucleus in Noisy Pap Smear Images	A Robust Deep Learning Approach for Accurate Segmentation of Cytoplasm and Nucleus in Noisy Pap Smear Images; Nazir N., Sarwar A., Saini B.S., Shams R.; Computation; MDPI; APA/DOI	Artículo de revista	2023	Celulas individuales	SKIIMS	Imágenes de células individuales (Pap smear)	SKIIMS (Sher‑i‑Kashmir Institute of Medical Sciences)	110 Pap smear slides (~2100 células) con imágenes ruidosas y no ruidosas (Poisson noise)	Privado (requiere solicitud al SKIIMS)	✘	Proponer un U‑Net robusto para segmentar citoplasma y núcleo en imágenes Pap smear con ruido	1. Adaptación de U‑Net a imágenes ruidosas. 2. Clasificación manual en 6 clases Bethesda. 3. Comparativa ruido vs limpio. 4. Validación de hipótesis de segmentación robusta	Limitado a datos de SKIIMS (no público), segmentación manual, posible falta de datos externos	Preprocesamiento, U‑Net modificado, segmentación semántica en 6 clases, comparación ruido libre vs ruidoso	Dice: 0.894 ± 0.022; IoU: 0.812 ± 0.065; Sensitivity, Specificity (presentadas comparativamente)	U‑Net (CNN encoder‑decoder)	Monolítico	Dice coefficient, IoU, sensibilidad, especificidad
	A17	https://doi.org/10.3390/bioengineering12010023	Cells Grouping Detection and Confusing Labels Correction on Cervical Pathology Images	Pang et al.; Cells Grouping Detection and Confusing Labels Correction on Cervical Pathology Images; Pang W, Ma Y, Jiang H, Yu Q; Bioengineering; MDPI; APA/DOI	Artículo de revista	2025	C Ind + Cam Micr Parc	ComparisonDetector	Imágenes de células individuales y clusters (patches 512×512 extraídos de WSI 2048×2048) :contentReference[oaicite:3]{index=3}	Tabla pública ComparisonDetector; dataset privado (ambas usadas)	Public dataset (7410 imágenes), Private dataset (13 526 imágenes)	Público y privado	✘ (no clásico)	Proponer PGCC‑Net: detección agrupada + corrección de etiquetas confusas en imágenes cervicales patológicas	1. CBCD: balance de clases por augmentación adaptativa. 2. CellsGD: detección en 4 grupos según morfología/TBS. 3. CCFS: corrección de etiquetas confusas usando centros de características.	Limitado a imágenes de células/clusters; falta validación en WSI completos; posible sesgo del dataset privado; resolución y generalización futura.	Detección con Faster R‑CNN modificado (RPN + grupos EI, EC, BI, BC), augmentación, ROI+ fusión, módulo de corrección de etiquetas según similitud de características.	AP: 34.3/33.8; AR: 57.1/56.6 (Privado/Public); mejor rendimiento frente a YOLOv3, SCAC, TDCC‑Net :contentReference[oaicite:1]{index=1}	Modelos CNN base Faster R‑CNN, con módulos especializados (RPN + ramas múltiples + similarity correction)	CNN — arquitectura de detección híbrida en pipeline	AP, AR (Average Recall); TP, FP, FN estimados; McNemar p‑value < 0.05 en comparaciones :contentReference[oaicite:2]{index=2}
	A18	https://doi.org/10.1038/s41598-025-87165-7	Detection of cervical cell based on multi-scale spatial information	Li G. et al. Detection of cervical cell based on multi-scale spatial information; Gang Li, Xinyu Fan, Chuanyun Xu, Pengfei Lv, Ru Wang, Zihan Ruan, Zheng Zhou & Yang Zhang; Scientific Reports; Nature; APA/DOI	Artículo de revista	2025	Celulas individuales	ComparisonDetector	Imágenes de células individuales (croppings con bounding boxes).	CDetector	CDetector (un dataset de imágenes de células cervicales con anotaciones de bounding boxes)	Probablemente privado o por solicitud (disponible bajo petición)	✘	Detectar células cervicales anómalas capturando información espacial a múltiples escalas para mejorar el rendimiento de detección.	1. Módulo MSA (Multi‑Scale Spatial Augmentation). 2. Módulo CAE (Channel Attention Enhanced). 3. Integración en Sparse R‑CNN + entrenamiento a múltiples escalas. 4. Demostración de superioridad sobre SOTA.	1. Dataset limitado en tamaño y distribución de clases desbalanceadas. 2. Excluye imágenes de baja calidad, limitando la generalización a condiciones reales.	Iteración sobre Sparse R‑CNN añadiendo MSA (rama multi‑escala sobre C5→FPN) y CAE (atención de canales), más entrenamiento multi‑escala y función de pérdida tipo COCO (AP, AR).	AP50 = 65.3 %, mejora de +1.9 pp respecto al baseline; AR mejorado.	Sparse R‑CNN + MSA + CAE (CNN + atención)	Monolítico (pipeline dentro de Sparse R‑CNN)	AP, AR, AP50, AR (Recall), AR también mencionado.
	A19	https://doi.org/10.3390/bioengineering10010047	Automatic Segmentation of Cervical Cells Based on Star-Convex Polygons in Pap Smear Images	Automatic Segmentation of Cervical Cells Based on Star‑Convex Polygons in Pap Smear Images; Zhao et al.; Bioengineering; MDPI; APA/DOI	Artículo de revista	2023	Celulas individuales	SipakMed + Herlev	Imágenes de células individuales (Pap smear)	Herlev; SIPaKMeD?; EDF‑ISBI	3 datasets independientes: Herlev, SIPaKMeD (posiblemente) y EDF‑ISBI	Público	✔	Mejorar segmentación de células cervicales adherentes usando polígonos star‑convex y red SPCNet	Pipeline completo SPCNet con bloque RAE y PA‑NMS; nuevo algoritmo de supresión no‑máxima<?>, evaluación en diversos datasets públicos superior a métodos clásicos	Limitaciones: enfoque solo en segmentación, no en clasificación diagnóstica; puede requerir optimización para diferentes condiciones clínicas y variabilidad de imágenes	Encoder‑decoder CNN con bloques RAE, ASPP, predicción de polígonos star‑convex + PA‑NMS post‑procesamiento	Incremento en DC ~5 %, TPp ~3.6 %, AP ~4.9 % respecto a StarDist y otros métodos :contentReference[oaicite:0]{index=0}	SPCNet (CNN)	Monolítico (pipeline de segmentación)	Métricas de segmentación: Dice Coeficiente, True Positives per pixel (TPp), False Positives per pixel (FPp), False Negatives (FN), Average Precision (AP)
descartado por ser revisión	A20	https://doi.org/10.1007/s10462-024-10872-6	Comprehensive analysis of artificial intelligence techniques for gynaecological cancer: symptoms identification, prognosis and prediction	Comprehensive analysis of artificial intelligence techniques for gynaecological cancer: symptoms identification, prognosis and prediction; Gandotra et al.; Artificial Intelligence Review; Springer; APA/DOI	Artículo de revista (review sistemático)	2024	Descartar	Descartar	Accuracy; Sensitivity; Specificity; AUC; Precision; Recall; F1‑score	Híbrido (variedad de modelos según modalidad)	Múltiples: MRI, ultrasound, pap smear, datos demográficos, patológicos	n/d	n/d	No aplica (revisión)	Sintetizar el uso de IA en la detección y prognóstico de cánceres ginecológicos	Agrupar 93 estudios (2013‑2023), aplicar PRISMA, analizar técnicas, modalidades, métricas, identificar retos y tendencias	Limitada en cánceres vulvar, vaginal y de trompas; heterogeneidad de tipos de datos; falta de datasets estándar	Sistematización PRISMA + análisis cualitativo y cuantitativo de métodos: ML/DL, modalidades de imagen, características usadas	Métricas agregadas: Accuracy, Sensitivity, Specificity, AUC, Precision, Recall, F1‑score (valores variables según estudio)	Varios: ML (árboles, SVM, random forest), DL (CNN)	Bases usadas en los estudios: MRI, Pap smear, Ultrasound, datos demográficos, genéticos, patológicos	Imágenes: MRI, ultrasonido, Pap smear; además datos demográficos/genéticos/patológicos
Descartar no es de vision por compu	A21	https://doi.org/10.3390/su141911947	A Machine Learning-Based Framework for the Prediction of Cervical Cancer Risk in Women	A Machine Learning-Based Framework for the Prediction of Cervical Cancer Risk in Women; Kaushik et al.; Sustainability; MDPI; APA/DOI	Artículo de revista	2022	Descartar	Descartar	Datasets clínicos demográficos	Hospital Universitario de Caracas (Caracas, Venezuela)	Cervical Cancer Dataset (858 registros clínicos demográficos)	Privado ✘	Público?	✘	Predicción de riesgo de cáncer cervical en base a registros clínicos y hábitos de pacientes	1. Uso de XGBoost para clasificación. 2. Identificación de factores clave. 3. Visualización de importancia de variables. Limitado a datos clínicos sin imágenes ni segmentación.	Preprocesamiento (estandarización, visualización básica), entrenamiento XGBoost, visualización de variables críticas	Precision, Recall, F1‑score, Support, Accuracy (resultados no numéricos específicos en el abstract)	XGBoost (ML tradicional)	Monolítico (modelo único)	Cervical Cancer Dataset
	A22	https://doi.org/10.3390/bioengineering11070729	ViT-PSO-SVM: Cervical Cancer Predication Based on Integrating Vision Transformer with Particle Swarm Optimization and Support Vector Machine	ViT-PSO-SVM: Cervical Cancer Predication Based on Integrating Vision Transformer with Particle Swarm Optimization and Support Vector Machine; AlMohimeed et al.; Bioengineering; MDPI; APA/DOI	Artículo de revista	2024	Celulas individuales	SipakMed + Herlev	Imágenes de células individuales (Pap smear histopatológica)	SIPaKMeD; Herlev	SIPaKMeD; Herlev	Público	✔	Proponer pipeline ViT‑PSO‑SVM que extrae features con Vision Transformer, optimiza con PSO y clasifica con SVM	1. Integración nueva ViT+PSO+SVM 2. Reducción de dimensión de features 3. XAI con Grad‑CAM como explicación visual	No probada en imágenes WSI, posible falta de generalización a otro tipo de imagen/formato clínico	Extracción de features con ViT → selección por PSO → clasificación con SVM; uso de Grad‑CAM	99.112 % accuracy y 99.113 % F1 en SIPaKMeD (2 clases); 97.778 % accuracy y 97.805 % F1 en Herlev (2 clases)	Vision Transformer + SVM híbrido	Híbrido (pipeline: ViT → PSO → SVM)	Accuracy, F1‑score
	A23	https://doi.org/10.1109/ACCESS.2024.3482975	Metaheuristic Driven Framework for Classifying Cervical Cancer on Smear Images Using Deep Learning Approach	Metaheuristic Driven Framework for Classifying Cervical Cancer on Smear Images Using Deep Learning Approach; Sanat Jain et al.; IEEE Access; IEEE; IEEE‑style/DOI	Artículo de revista	2024	Celulas individuales	Herlev	Tiles de imágenes de células Pap smear	Herlev	Pap smear images (Herlev dataset)	Publico	✔	Desarrollar marco que usa realce de imagen, extracción automática de features con CNNs y selección con meta‑heurísticas para clasificar cáncer cervical sin segmentación	Nivel integrado de preprocesamiento adaptativo (filtros bilaterales, Sobel, ICEA), extracción features de modelos pre‑entrenados (VGG‑19, AlexNet, ResNet, GoogleNet), selección con BPSO y BGWO, y clasificación con SVM	Dependencia en un solo dataset (Herlev); falta evaluación en otros datasets públicos o WSI; solo clasificación binaria; tiempo de cómputo ~2 min 49 s	Preprocesamiento (filtro bilateral, Sobel, ICEA), extracción de deep‑features, selección de features por meta‑heurísticas, SVM para clasificación	Accuracy 99.65 %, sensibilidad y especificidad mejoradas, tiempo 2 min 49 s	Modelos CNN pre‑entrenados (VGG‑19, AlexNet, ResNet, GoogleNet) + SVM	Híbrido (pipeline de procesamiento + extracción + selección + SVM)	Accuracy, Sensitivity, Specificity
	A24	https://doi.org/10.3390/diagnostics13101720	Deep Learning-Based Recognition of Cervical Squamous Interepithelial Lesions	Deep Learning‑Based Recognition of Cervical Squamous Interepithelial Lesions; An H.; Ding L.; Ma M. et al.; Diagnostics; MDPI; APA/DOI	Artículo de revista	2023	Campos microscópicos parciales	Propio	Imágenes de histología epitelial escamoso + IHC p16	Generado internamente (Sir Run Run Shaw Hospital)	Propio histopatológico + p16 IHC	Privado (hospital Sir Run Run Shaw)	✘	Detectar lesiones intraepiteliales cervicales (SIL) en histología epitelial segmentando epitelio escamoso	1. Segmentación epitelio escamoso 2. Extracción autom. de features + p16 IHC 3. Clasificación con DL	Limitado a datos de un solo centro; posible sesgo, sin validación externa ni comparativa pública	Generación de máscaras epitelio con modelo segmentador CNN, extracción de features (textura, morfología, IHC), entrenamiento DL en clasificación	Accuracy ~95‑97 %, AUC >0.98 según grado	CNN (segmentación + clasificación)	Monolítico	Accuracy, AUC, sensibilidad, especificidad
	A25	https://doi.org/10.37934/araset.39.2.1936	Deep Neural Network for the Detection and Classification of Spontaneous Abortion Associated with Cervical Cancer	Deep Neural Network for the Detection and Classification of Spontaneous Abortion Associated with Cervical Cancer; Anandavally & Bai; Journal of Advanced Research in Applied Sciences and Engineering Technology; APA/DOI	Artículo de revista	2024	Celulas individuales	Herlev	Tiles de células individuales (Pap‑smear)	Herlev	Herlev (917 imágenes, 6 clases, células individuales, aumentadas)	Público	✔	Desarrollar un DNN optimizado (EL‑CNN) para detección multiclasificación, especial foco en clase carcinoma-in-situ (SA)	1. Arquitectura custom EL‑CNN optimized. 2. Segmentación del núcleo e extracción de texturas. 3. Optimización con Extreme Learning (EL). 4. Clasificación multiclasificación con softmax.	Válido solo sobre Herlev, sin dataset externo; tamaño limitado; centrado en células individuales; posible sobreajuste pese a aumento y validación cruzada	Preprocesamiento + segmentación núcleo + extracción de características + CNN + EL + fine‑tuning con softmax y Adam + validación cruzada 5‑fold	Accuracy promedio 96.49 %, precisión 97.43 %, recall 96.13 %, F1‑score 97.32 %; SA: accuracy 100 %, precisión 99 %, recall 100 %, F1 100 %	Modelos CNN personalizados con capa EL (EL‑CNN)	Híbrido (pipeline CNN + EL)	Accuracy, Precision, Recall, F1‑score
	A26	https://doi.org/10.21037/qims-24-1590	Fine-grained pathomorphology recognition of cervical lesions with a dropped multibranch Swin Transformer	Cheng et al.; Fine‑grained pathomorphology recognition of cervical lesions with a dropped multibranch Swin Transformer; Yuhui Cheng et al.; Quantitative Imaging in Medicine and Surgery; CC BY‑NC‑ND	Artículo de revista	2025	Celulas individuales	ComparisonDetector	Imágenes TCT (microscopía/células pequeñas en Pap stain)	Comparison Detector; Dataset clínico propio (Daping Hospital)	Comparison Detector (7 410 imágenes, 48 587 objetos, 11 categorías); Clinical dataset (1 514 imágenes, 4 698 objetos, 5 categorías clínicas)	Públicos (Comparison Detector); Privado clínico	✔ (Comparison Detector clásico)	Detección fina multicategoría de células de lesión cervical en imágenes TCT masivas mediante arquitectura YoGaNet con módulo DMBST	Mejor desempeño en extracción de características locales y globales, detección multicategoría, primera integración en TCT con detección de infecciones como Candida, flora, etc.	Limita robustez clínica: precisión insuficiente para uso clínico directo, alta complejidad computacional, falta de no‑máximo‑supresión avanzada	Backbone YOLOv5l + módulo Dropped Multibranch Swin Transformer, fusionado con cabeza de detección multi‑escala para objetos pequeños; entrenamiento con augmentaciones (mosaic, HSV, mix‑up), pre‑entrenamiento en COCO	Public Dataset: mAP50 68.6%, Recall +3.2%; Clinical: mAP50 36.8%, Recall +3.3%; mejoras sobre YOLOv5l y C3STR	Módulo YOLOv5l + DMBST (transformer híbrido con CNN)	Híbrido	mAP50, Recall, Precision, F1-score (por categoría)
	A27	https://doi.org/10.1186/s12880-023-01096-1	Automated cervical cell segmentation using deep ensemble learning	Automated cervical cell segmentation using deep ensemble learning; Jie Ji et al.; BMC Medical Imaging; BMC/Springer; APA/DOI	Artículo de revista	2023	Celulas individuales	CX22	Imágenes de células individuales (512×512 pix)	Cx22	Cx22 (1320 imágenes 512×512 pix, 14 946 instancias anotadas núcleo y citoplasma)	Público	✔	Desarrollar método de segmentación celular (núcleo y citoplasma) mediante aprendizaje profundo en ensamblaje	1. Compara varias arquitecturas (U‑Net, U‑Net++, DeepLabV3/Plus, TransUNet, SegFormer). 2. Utiliza ensemble (average sin ponderar). 3. Encoders pre‑entrenados (ResNet34, DenseNet121)	Limitado a Cx22, sin validación externa más allá del dataset usado; no usa WSI completas; falta validación cruzada	Entrenamiento de varios modelos (encoder‑decoder, dilatado, transformer), selección de los cuatro mejores, ensemble promedio	Ensemble: Dice 0,9535, Sensibilidad 0,9621, Especificidad 0,9835 (citoplasma); Dice 0,7863, Sensibilidad 0,9581, Especificidad 0,9961 (núcleo)	Modelos basados en CNN (U‑Net, U‑Net++ con pre‑entrenamiento)	Híbrido (pipeline: múltiples modelos + ensemble)	Dice, Sensibilidad, Especificidad
Descartar	A28	https://doi.org/10.1186/s12905-022-01800-3	Improving intervention design to promote cervical cancer screening among hard-to-reach women: assessing beliefs and predicting individual attendance probabilities in Bogotá, Colombia	Improving intervention design to promote cervical cancer screening among hard-to-reach women: assessing beliefs and predicting individual attendance probabilities in Bogotá, Colombia; Barrera Ferro et al.; BMC Women’s Health; APA/DOI	Artículo de revista	2022	Descartar	Descartar	Sin imágenes biomédicas	Datos administrativos + encuesta CHBM	Survey CHBM 37 ítems N=1 699; Admin records N=23 370	Público	✘	Mejorar diseño de intervenciones combinando Health Belief Model y ML para predecir no‑show en citología	1. Validación del cuestionario CHBM (PCA, Cronbach) 2. Modelo LASSO para predecir no‑show 3. Integración CHBM en modelo predictivo	Limitado a Bogotá; diseño transversal, sin validación externa; posible sesgo de autoinforme	1. Cuestionario cara‑a‑cara, análisis estadístico (PCA, Kruskal‑Wallis, Dunn) 2. Regresión LASSO sobre registros admin. 3. Híbrido con CHBM	Nueve componentes explican 57.7 % varianza; AUROC≈0.90; OR edad 0.93 y pobreza 0.74; diferencias significativas según nivel pobreza	Modelos estadísticos y ML (LASSO)	Híbrido	AUROC, OR, p‑value, varianza (%)
	A29	https://doi.org/10.3934/mbe.2023111	Cervical cell extraction network based on optimized yolo	Cervical cell extraction network based on optimized yolo; Nengkai Wu et al.; Mathematical Biosciences and Engineering; AIMS Press; APA/DOI	Artículo de revista	2023	Celulas individuales	BJTUCELL	Imágenes de células individuales microscópicas cervicales	Dataset privado BJTUCELL	BJTUCELL (privado)	Privado	✘	Extraer células individuales superpuestas en imágenes de citología cervical usando objeto-detección optimizada	1. Estructura YOLO simplificada. 2. Pooling mejorado. 3. Supresión no máxima basada en centro. 4. Función foco para balancear clases.	Usado solo dataset privado; no hay comparación con públicos; no indica validación cruzada ni generalización externa	Detección de objetos (YOLO optimizado) + supresión no máxima + foco loss	Precisión superior a YOLOv4 y Faster‑RCNN en su dataset privado (BJTUCELL)	Object detection YOLO optimizado (versión propia)	Monolítico	Precisión / performance en métricas de detección (no se dan valores específicos en resumen)
	A30	https://doi.org/10.1109/ACCESS.2024.3519806	Deep and Domain Specific Feature-Based Cervical Cancer Classification Using Support Vector Machine Optimized With Particle Swarm Optimization	Automated Cervical Cancer Cell Classification via Feature‑Fusion of Deep Learner and Handcrafted Attributes with PSO‑Tuned SVM; Maurya & Rajput; IEEE Access; IEEE; APA/DOI	Artículo de revista	2024	C Ind + Cam Micr Parc	SIPaKMeD	Imágenes de células individuales Pap‑smear	SIPaKMeD	SIPaKMeD (1,047 células Pap‑smear 2048×1536)	Publico	✔	Combinar características profundas (MobileNetV1) y manuales (forma, textura, color), seleccionadas por información mutua, y clasificadas por SVM optimizado con PSO	1. Fusión de deep learning y atributos handcrafted. 2. Selección por mutual information. 3. SVM optimizado con optimización de enjambre de partículas. 4. Pipeline eficiente y explicable	Potencial sobreajuste al SIPaKMeD; falta de validación en otros datasets; enfoque limitado a imágenes individuales	Extracción de deep features (MobileNetV1), extracción de atributos manuales, refinamiento con MI, clasificación por SVM‑PSO	Accuracy 97.9 % en SIPaKMeD	CNN + SVM híbrido	Híbrido	Accuracy
	A31	https://doi.org/10.1371/journal.pone.0285996	Accurate deep learning model using semi-supervised learning and Noisy Student for cervical cancer screening in low magnification images	Accurate deep learning model using semi‑supervised learning and Noisy Student for cervical cancer screening in low magnification images; Kurita et al.; PLoS ONE; APA/DOI	Artículo de revista	2023	Campos microscópicos parciales	SipakMed	Imágenes de bajo aumento (tiles bajos)	SipakMed (pocos detalles), datos internos de bajo aumento	Datasets de bajo aumento no nombrados explicitamente; SipakMed (Kaggle) público	Híbrido	✔	Desarrollar modelo semi-supervisado (Noisy Student) para detección temprana en imágenes de bajo aumento	1. Uso de aprendizaje semi‑supervisado con Noisy Student. 2. Entrenamiento con datos rotulados y no rotulados. 3. Mejora de AUC y precisión	Limitado a datos de bajo aumento; posibles sesgos geográficos; no validación en WSI ni microscopia convencional	Semánticas + aprendizaje con ruido, CNN (EfficientNet base), entrenamiento semi‑supervisado	AUC ~0.99, Accuracy ~95%	CNN (EfficientNet)	Monolítico	AUC, Accuracy, Sensitivity, Specificity
	A32	https://doi.org/10.1155/2022/8496751	Efficient Cervical Cell Lesion Recognition Method Based on Dual Path Network	Efficient Cervical Cell Lesion Recognition Method Based on Dual Path Network; Qin et al.; Wireless Communications and Mobile Computing; Hindawi	Artículo de revista	2022	Celulas individuales	Herlev		Accuracy, parámetros, complejidad	Herlev público	✔	Proponer DSRNet50, red dual para reconocimiento eficiente de lesiones cervicales	1. Combinación de conexiones densas y residuales. 2. Packet convolution. 3. Atención de canal. 4. Red dual optimizada por eficiencia	Limitado al Herlev; evaluación no extendida; posible sobreajuste en otros datasets	Red dual (DSRNet50): residuales + densos + atención; entrenamiento end-to-end	Alta accuracy (no cifras exactas en fuente)	CNN (DSRNet50)	Monolítico	Herlev	Imágenes de células individuales (Herlev Pap smear)
	A33	https://doi.org/10.1109/ACCESS.2022.3230280	A Deep Neural Network for Cervical Cell Classification Based on Cytology Images	A Deep Neural Network for Cervical Cell Classification Based on Cytology Images (DeepCELL); Fang et al.; IEEE Access; APA/DOI	Artículo de revista	2022	C Ind + Cam Micr Parc	SipakMed + Herlev		Accuracy, Precision, Recall, F1‑score	SIPaKMeD, Herlev públicos	✔	Construir DeepCELL para clasificar células cervicales usando múltiples kernels	1. Arquitectura con módulos multi-kernel. 2. Evaluación en 7 clases. 3. Ablation study. 4. Comparativa vs. otros métodos	No evaluación en WSI; posible sesgo de dataset; falta de segmentación explícita	Módulos multi-kernel, CNN personalizada; ablation studies en Herlev & SIPaKMeD	Accuracy ~98‑99%, Precision/Recall ~98%	Fine-tuned CNN (DeepCELL v1‑v3)	Monolítico	SIPaKMeD; Herlev	Imágenes de células individuales (Pap smear)
Descartar	A34	https://doi.org/10.1155/2022/4688327	Hybrid Model for Detection of Cervical Cancer Using Causal Analysis and Machine Learning Techniques	Hybrid Model for Detection of Cervical Cancer Using Causal Feature Selection and ML, Fahad et al.; Journal of Oncology (Open access via Hindawi)	Artículo de revista	2022	Descartar	Descartar	Imágenes NO utilizadas	Paciente clínico (no imágenes)	Datos clínicos de pacientes (592 registros, 32 features)	Público (centro salud Caracas)	✘	Selección causal de variables y ML para diagnóstico cervical temprano	1. Selección de variables con Boruta y modelos ML. 2. Enfoque híbrido feature+ML.	Limitado a datos demográficos y clínicos, sin imágenes; sin evaluación externa	Selección causal, Boruta, SVM y ML tradicionales	Reporta métricas ML (no detalladas)	Modelos ML (SVM, Random Forest, etc.)	Híbrido	Accuracy, probablemente precisión/recall
	A35	https://doi.org/10.1038/s41598-025-91786-3	A deep ensemble learning approach for squamous cell classification in cervical cancer	A deep ensemble learning approach for squamous cell classification in cervical cancer, Gangrade et al.; Scientific Reports (Nature)	Artículo de revista	2025	Campos microscópicos parciales	SipakMed	Five‑class Pap smear	Células escamosas individuales de Pap smear	SIPaKMeD (4096+ imágenes Pap), público	Público	✔	Clasificar cinco tipos de células escamosas con ensamble DL	1. Ensemble CNN/AlexNet/SqueezeNet. 2. Precisión mejorada (94 %). 3. Aplicación en contexto recurso limitado.	Límite: falta validación en otro dataset; foco solo en células escamosas	Ensemble: CNN base + AlexNet + SqueezeNet para clasificación	Ensemble 94 %, CNN 90–92 %	Modelos DL (CNN, AlexNet, SqueezeNet)	Monolítico	Accuracy, precision, recall
	A36	https://doi.org/10.11591/ijai.v13.i3.pp3092-3100	New insight in cervical cancer diagnosis using convolution neural network architecture	New insight in cervical cancer diagnosis using convolution neural network architecture, Khozaimi & Mahmudy; IJAI – IAES	Artículo de conferencia (revista)	2024	Campos microscópicos parciales	SipakMed	Imágenes Pap‑smear (modalidad no precisada)	CNN sobre Pap-smear (presumiblemente tiles o imágenes completas)	No especifica dataset, posiblemente Pap-smear privado	Podría ser privado	✘	Evaluar arquitecturas CNN (ResNet‑18/34 y VGG16) en Pap-smear	1. Transfer learning con optimizadores. 2. Comparativa: Adamax mejor para VGG‑16/ResNet‑18.	Límite: accuracy moderada (54‑73%); dataset no divulgado	Transfer learning con ResNet‑18, ResNet‑34, VGG‑16 usando optimizadores Adamax/Nadam/SGD	Acc de VGG‑16=72.8 %, R‑18=66.8 %, R‑34=54 %	Modelos DL (ResNet, VGG)	Híbrido	Accuracy
	A37	https://doi.org/10.1371/journal.pone.0283568	Cervical cell's nucleus segmentation through an improved UNet architecture	Cervical cell’s nucleus segmentation through an improved UNet architecture; Rasheed et al.; PLoS ONE; APA/DOI	Artículo de revista	2023	Celulas individuales	ISBI‑2014, ISBI‑2015	Imagen de células individuales (núcleos)	“LCT dataset”, ISBI‑2014, ISBI‑2015	LCT (~104), ISBI‑2014 (45), ISBI‑2015 (34), ampliados mediante augmentación	Publico	✔	Mejorar segmentación de núcleos cervicales mediante arquitectura UNet mejorada (C‑UNet)	Split 5‑fold, módulo CSFI, re‑ponderación de características, normalización de tinción; comparativa con UNet, FCN, Mask‑RCNN, CGAN, DeepLabv3	Limitado a imágenes de núcleos, sin validación en láminas completas; pequeños tamaños de datasets	Segmentación semántica de pixel‑level+object‑level; augmentación geométrica, ruido, normalización; cross‑validation	Precisión de objeto 95.32%, pixel 92.56%, DSC ~93%, F1 ~94.96% (con augmentación)	UNet mejorado (C‑UNet)	Grafo Convolucional? No, Monolítico	Métodos: accuracy, recall, dice, F1-Score
Descartar por se de colposcopia	A38	https://doi.org/10.4108/EETPHT.9.3473	DeepCerviCancer-Deep Learning-Based Cervical Image Classification using Colposcopy and Cytology Images	DeepCerviCancer - Deep Learning‑Based Cervical Image Classification using Colposcopy and Cytology Images; Kalbhor et al.; EAI Endorsed Transactions PHAT; APA/DOI	Artículo de revista	2023	Campos microscópicos parciales	ISBI‑2014, ISBI‑2015	Imágenes de colposcopia + células en citología	Malhari, IARC VIA, IARC Colposcopy, LBC Pap smear dataset	Malhari (propio), IARC VIA Image Bank, IARC Colposcopy Image Bank, Liquid‑based Cytology Pap smear	Publico? incluye privado	✘	Ensamblar DeepColpo + DeepCyto+ para clasificación multimodal (colposcopia + citología)	Aportar modelo ensemble multimodal, demostrando recall, precisión y F1 perfectos en datos pareados; modelo interpretativo?	Validación interna solo; datasets heterogéneos, posible overfitting	Redes profundas + ML tradicional (KNN, SVM, LDA) + ensamblado	Recall=100%, Precisión=100%, F1=100% en pacientes con ambas modalidades	CNN+ensemble	Monolítico pipeline	Accuracy, recall, precision, F1-Score
	A39	https://doi.org/10.34172/mj.2022.034	Detection of cervical precancerous cells from Pap-smear images using ensemble classification	Detection of cervical precancerous cells from Pap‑smear images using ensemble classification; Lotfi & Momenzadeh; Med J Tabriz Univ Med Sci; APA/DOI	Artículo de revista	2022	Celulas individuales	Herlev	Imágenes de células individuales (Pap-smear)	Herlev	Herlev (917 imágenes)	Publico	✔	Clasificar células cervicales precancerosas usando características geométricas/texturas + ensemble ML	double‑stage: binario y multiclasificación; extracción de 96 features + ensemble	Limitado a Herlev, sin validación externa ni segmentación previa	detección de características → ensamble de clasificadores (no DL)	Accuracy binario=99.9%, multiclasificación=76.5%	Modelos ML (ensemble: SVM, etc.)	Híbrido (clasificadores ML ensemble)	Accuracy, tiempo de procesamiento (0.03 s), multiclasificación accuracy
	A40	https://doi.org/10.3991/ijoe.v19i04.37437	Deep Learning and Transfer Learning Methods to Effectively Diagnose Cervical Cancer from Liquid-Based Cytology Pap Smear Images	Deep Learning and Transfer Learning Methods to Effectively Diagnose Cervical Cancer from Liquid-Based Cytology Pap Smear Images; Wong et al.; International Journal of Online and Biomedical Engineering; iJOE	Artículo de revista	2023	Campos microscópicos parciales	Mendeley LBC	Células individuales de Pap	Liquid‑Based Cytology Pap Smear (propio, no clásico)	Liquid‑Based Pap Smear (Bethesda class)	Público?	✘	Detectar cáncer cervicouterino usando DL/TL con ResNet50V2/101V2	Comparación de arquitecturas, data augmentation	Dataset único, sin otro dataset para validar	Transfer learning con ResNet50V2/101V2 sobre LBC Pap	(no disponible exacto)	CNN (ResNet)	Monolítico	(no detalladas)
	A41	https://doi.org/10.1155/2023/4214817	HDFCN: A Robust Hybrid Deep Network Based on Feature Concatenation for Cervical Cancer Diagnosis on WSI Pap Smear Slides	HDFCN: A Robust Hybrid Deep Network Based on Feature Concatenation for Cervical Cancer Diagnosis on WSI Pap Smear Slides; Chauhan et al.; Biomedical Research International	Artículo de revista	2023	Campos microscópicos parciales	SipakMed	Whole‑Slide Images (tiles)	Public: SIPaKMeD	SIPaKMeD (WSI Pap Smear Slides)	Público	✔	Clasificar cáncer con features híbridos concatenados	Modelo híbrido de características CNN + concatenación	Validación limitada a SIPaKMeD	Fine‑tuning VGG‑16/ResNet‑152/DenseNet‑169 con data augmentation	(Binary/class) Accuracy alto (no valores exactos extraídos)	VGG‑16, ResNet‑152, DenseNet‑169	Monolítico	Accuracy, F1‑score?
descartar por ser de colposcopia	A42	https://doi.org/10.1038/s41598-024-82489-2	Classification of cervical cancer using Dense CapsNet with Seg-UNet and denoising autoencoders	Classification of cervical cancer using Dense CapsNet with Seg‑UNet and denoising autoencoders; Yang et al.; Scientific Reports	Artículo de revista	2024	Descartar	Descartar	Imágenes colposcópicas	Colposcopic image dataset (propio/público desconocido)	Colposcopy images + HPV data (?)	Público? posiblemente privado?	✘	Clasificar lesiones cervicales con CapsNet segmentado + autoencoders	Diseño pipeline con segmentación + CapsNet + DAEs	Limitado por tipo de imagen colposcópica, sin WSI	Segmentación con Seg‑UNet, CapsNet, autoencoders	DensCapNet + Seg‑UNet logra alta exactitud (valores no extraídos)	Dense CapsNet, Seg‑UNet, Denoising Autoencoders	Híbrido	Alta precisión (no detallada)
	A43	https://doi.org/10.1109/ACCESS.2024.3407066	Enhancing Cervical Cell Detection Through Weakly Supervised Learning With Local Distillation Mechanism	Enhancing Cervical Cell Detection through Weakly Supervised Learning with Local Distillation Mechanism; Yin et al.; IEEE Access; APA/DOI	Artículo de revista	2024	C Ind + Cam Micr Parc	Propio	Tiles o células individuales	Cervical cell cytology dataset (public)	Cervical cell cytology dataset (público, mAP 73.6 %)	Publico	✘	Detectar células cervicales con etiquetado débil usando SSD+distillation local y detección multi-instancia	1. Modelo débilmente supervisado con distillation local. 2. Multi-instance detector.	Validación sólo en un dataset; detección de objetos pequeños difícil	SSD + distillation + detector multi-incidencia	mAP 73.6 %	CNN (SSD + KD)	Monolítico	mAP
descartar	A44	https://doi.org/10.1186/s12885-025-13740-w	Auxiliary meta-learning strategy for cancer recognition: leveraging external data and optimized feature mapping	Auxiliary meta‑learning strategy for cancer recognition: leveraging external data and optimized feature mapping; Wang et al.; BMC Cancer; APA/DOI	Artículo de revista	2025	Descartar	Descartar	N/A	N/A (datos externos no imágenes)	No usa imágenes, datos tabulares externos (escasos detalles del origen)	Externo, posiblemente privado	✘	Mejorar reconocimiento de cáncer con meta‑aprendizaje y datos externos optimizados	1. Meta‑aprendizaje auxiliar. 2. Entrenamiento con datos externos. 3. Capas DW‑OPC.	No especifica bases de datos visuales; pocos detalles sobre imagenología	Meta‑learning con datos externos + DW‑OPC + embeddings	demostraciones en few‑shot benchmarks	Modelos de few‑shot (Meta‑learner)	Híbrido	Precisión few‑shot, F1 benchmark
descartar por ser de colposcopia	A45	https://doi.org/10.3390/diagnostics12071694	Radiomics Diagnostic Tool Based on Deep Learning for Colposcopy Image Classification	Radiomics Diagnostic Tool Based on Deep Learning for Colposcopy Image Classification; Jiménez Gaona et al.; Diagnostics; APA/DOI	Artículo de revista	2022	Descartar	Descartar	Imágenes de colposcopía (tiles)	Intel & Mobile ODT (público); Honduras hospital (privado)	Intel & Mobile ODT Cervical Cancer Screening (público) + dataset hospitalario Ecuador (privado)	Mixto	✘	Clasificar lesiones cervicales en colposcopía combinando Unet + SVM	1. Segmentación con Unet. 2. Clasificación con SVM. 3. Validación preliminar.	Tamaño reducido del dataset hospitalario; DICE 50 % mediocre	Unet para segmentación + SVM para clasificación	DICE 50 %, precisión 65 %, accuracy 80 %; sensibilidad 70 %, especificidad 48.8 %, accuracy 58 % (privado)	Unet + SVM	Híbrido	Accuracy, DICE, precisión, sensibilidad, especificidad
	A46	https://doi.org/10.32604/cmc.2022.022701	Intelligent classification model for biomedical pap smear images on iot environment	Intelligent Classification Model for Biomedical Pap Smear Images on IoT Environment; Anupama et al.; Comput Mater Contin; APA/DOI	Artículo de revista	2022	Celulas individuales	Herlev	Imágenes de células individuales	Herlev	Herlev (404 imágenes)	Publico	✔	Clasificación de Pap smear en IoT usando BPSIC‑CDF con ResNet50	1. Pipeline IoT. 2. Filtrado AWMF+SFO‑TE. 3. ResNet50 + deep forest (CDF).	Falta validación externa; dataset pequeño	AWMF filtrado + SFO‑TE segmentación + ResNet50/features + CDF clasificación	Resultados mejor que referencia sobre Herlev	Modelos híbridos (ResNet50 + deep forest)	Híbrido	Accuracy (no detallado completamente)
	A47	https://doi.org/10.1109/ACCESS.2024.3516935	Automated Cervical Cytology Image Cell Segmentation Using Enhanced MultiResUNet With DCT and Spectral Domain Attention Mechanisms	Automated Cervical Cytology Image Cell Segmentation Using Enhanced MultiResUNet With DCT and Spectral Domain Attention Mechanisms; Resmi et al.; IEEE Access; APA/DOI	Artículo de revista	2024	Celulas individuales	Herlev	Células individuales	Supuesta Herlev u otros datasets públicos	No especificado, presumiblemente Herlev u otros públicos	No claro	Presumiblemente ✔	Segmentación automatizada de células citológicas con MultiResUNet + DCT + atención espectral	1. MultiResUNet+atención. 2. Integración DCT.	Origen de imágenes no especificado claramente	MultiResUNet + DCT + atención espectral	Resultados no publicados en snippet	CNN (Unet variantes)	Monolítico	Métricas de segmentación no especificadas
descartar	A48	https://doi.org/10.3390/healthcare11010055	Equilibrium Optimization Algorithm with Ensemble Learning Based Cervical Precancerous Lesion Classification Model	Equilibrium Optimization Algorithm with Ensemble Learning Based Cervical Precancerous Lesion Classification Model; Mansouri & Ragab; Healthcare	Artículo de revista	2023	Descartar	Descartar	Imágenes de colposcopia	No usa bases de datos estándar pre‑anotadas (dataset propio)	Colposcopia images (size n.a.)	Publico	✘	Clasificar lesiones precancerosas cervicales en imágenes de colposcopia usando optimización EO + ensamblado LSTM/GRU	DenseNet‑264 + optimización EO para hiperparámetros + ensamblado ponderado de LSTM/GRU	No se menciona validación externa; desconocido tamaño dataset	Extracción CNN DenseNet‑264 + EO + ensamblado LSTM/GRU	Accuracy no especificado claramente	CNN (DenseNet) + LSTM + GRU	Monolítico	Accuracy (?)
	A49	https://doi.org/10.1038/s41598-024-64583-7	An improved approach for automated cervical cell segmentation with PointRend	An improved approach for automated cervical cell segmentation with Mask‑RCNN + PointRend; Zhang et al.; Scientific Reports	Artículo de revista	2024	Celulas individuales	ISBI‑2014, ISBI‑2015	Imágenes celulares individuales (células superpuestas)	No se indicaron bases externas (dataset no especificado públicamente)	Pap‑smear images (Dataset no nombrado)	Publico presunto	✘	Segmentar citoplasma en células cervicales superpuestas usando PointRend sobre Mask‑RCNN	Primer uso de PointRend en segmentación celular cervical	Límite en segmentación de citoplasmas con alta superposición	Mask‑RCNN + PointRend	Mayor IoU y boundary accuracy respecto a Mask‑RCNN puro	CNN (Mask‑RCNN + PointRend)	Monolítico	IoU, precisión de boundary
	A50	https://doi.org/10.3390/math10214126	Machine Learning Based Approach for Automated Cervical Dysplasia Detection Using Multi-Resolution Transform Domain Features	Machine Learning Based Approach for Automated Cervical Dysplasia Detection Using Multi-Resolution Transform Domain Features; Bora et al.; Mathematics	Artículo de revista	2022	Celulas individuales	Propio	Imágenes celulares individuales (Pap‑smear)	Dataset propio (no público)	Dataset propio de imágenes citológicas Pap-smear sueltas (no especificado tamaño)	Privado	✘	Detectar displasia cervical usando características en dominio transformado multi‑resolución con ML tradicional.Capaz de funcionar sin segmentación previa	Selección óptima de features + modelos ML múltiples, análisis de rendimiento comparativo	Incertidumbre sobre comparación con DL; sin dataset externo público	Extracción de features transformados + clasificación ML (SVM, RF, etc.)	Accuracy ~95 % (reportado)	Modelos ML clásicos (SVM, RF, etc.)	Monolítico	Accuracy, Precision, Recall
	A51	https://doi.org/10.32985/IJECES.14.6.1	Multi-class Cervical Cancer Classification using Transfer Learning-based Optimized SE-ResNet152 model in Pap Smear Whole Slide Images	Multi-class Cervical Cancer Classification using Transfer Learning-based Optimized SE-ResNet152 model in Pap Smear Whole Slide Images; Battula & Chandana; IJECES	Artículo de revista	2023	Celulas individuales	SIPaKMeD; CRIC	Imágenes de células individuales (Pap smear)	CRIC; SIPaKMeD	8838 imágenes Pap smear (SIPaKMeD + CRIC), varias resoluciones	Dataset público	✔	Clasificación multicategoría (11 clases) de cáncer cervical en Pap smear usando transfer learning y SE-ResNet152 optimizado	Hyper‑parámetros optimizados con Deer Hunting Optimization; uso de cost-sensitive loss; extracción avanzada de features	Texto no menciona limitaciones claras aparte del uso futuro de augmentación, posible sobreajuste por alta performance	Preprocesamiento contrast enhancement (morphologia matemática); transfer learning con SE‑ResNet152; fine-tuning; optimización DHO; cost-sensitive loss	Accuracy 99.68%, Precisión 98.82%, Recall 97.86%, F1‑Score 98.64%	SE‑ResNet152 (transfer learning)	Monolítico	Accuracy; Precision; Recall; F1‑Score
	A52	https://doi.org/10.3390/diagnostics13071363	Hybridization of Deep Learning Pre-Trained Models with Machine Learning Classifiers and Fuzzy Min–Max Neural Network for Cervical Cancer Diagnosis	Hybridization of Deep Learning Pre-Trained Models with Machine Learning Classifiers and Fuzzy Min–Max Neural Network for Cervical Cancer Diagnosis; Kalbhor et al.; Diagnostics	Artículo de revista	2023	C Ind + Cam Micr Parc	SipakMed + Herlev			Pap‑smear Herlev y SipakMed	Publicos	✔	Clasificar Pap-smears usando features extraídos por CNN y clasificar via Fuzzy Min‑Max ML híbrido	Combinación novedosa de CNN pretrained + Fuzzy Min-Max NN; fine-tuning de varias CNN, aumenta precisión sobre SVM u
	A54	https://doi.org/10.3390/diagnostics13040686	Developing a Tuned Three-Layer Perceptron Fed with Trained Deep Convolutional Neural Networks for Cervical Cancer Diagnosis	ABC‑Optimized CNN‑GRU Algorithm for Improved Cervical Cancer Detection; Fahad et al.; IJACSA; APA/DOI	Artículo conferencia	2024	Campos microscópicos parciales	SipakMed	Imágenes Pap smear	SipakMed, fetal dataset	SipakMed (4049 imágenes Pap smear 2048×1536), fetal dataset	Tipo no claro para fetal	Público	✔	Proponer CNN‑GRU optimizado con Artificial Bee Colony para clasificación	Usa dataset fetal poco descrito, validación limitada	ResNet‑152 + GRU secuencial + optimización ABC	Accuracy 94.89 %	Siamese CNN‑GRU	Híbrido	Accuracy
	A55	https://doi.org/10.3390/app13031916	Cervical Cancer Diagnosis Based on Multi-Domain Features Using Deep Learning Enhanced by Handcrafted Descriptors	Developing a Tuned Three‑Layer Perceptron Fed with Trained Deep CNNs for Cervical Cancer Diagnosis; Fekri‑Ershad & Alsaffar; Diagnostics; APA/DOI	Artículo revista	2023	Celulas individuales	Herlev		Imágenes de células individuales	Herlev (single‑cell Pap smear)	Público	✔	Extraer características profundas con CNN y clasificar con MLP afinado	Complejidad computacional alta, interpretabilidad limitada	ResNet‑34, ResNet‑50, VGG‑19 pre‑entrenados + MLP ajustado	Accuracy 99.23 % (2 clases), 97.65 % (7 clases)	CNN→MLP híbrido	Datos reales (Herlev)	Accuracy
	A56	https://doi.org/10.14569/IJACSA.2022.01309104	Deep Learning based Cervical Cancer Classification and Segmentation from Pap Smears Images using an EfficientNet	Cervical Cancer Diagnosis Based on Multi‑Domain Features Using Deep Learning Enhanced by Handcrafted Descriptors; Attallah; Applied Sciences; APA/DOI	Artículo revista	2023	Campos microscópicos parciales	Mendeley LBC		Imágenes Pap smear	Mendeley LBC (963 imágenes)	Público	✔	Combinar atributos de múltiples dominios para mejorar clasificación	Cantidad de imágenes limitada; balance de clases	MobileNet, ShuffleNet, ResNet‑18 + descriptores texturales + PCA	SVM clasificador tras reducción	Deep CNN híbrido	Público clásico (Mendeley LBC)	Accuracy
Descartar por ser de revisión	A57	https://doi.org/10.1007/s10462-023-10588-z	A systematic review of deep learning-based cervical cytology screening: from cell identification to whole slide image analysis	A systematic review of deep learning-based cervical cytology screening: from cell identification to whole slide image analysis; Peng Jiang et al.; Artificial Intelligence Review; APA/DOI	Artículo de revista	2023	Descartar	Descartar	Células individuales, tiles y WSI	Herlev, SIPaKMeD, Mendeley LBC, otros públicos	Herlev, SIPaKMeD, Mendeley LBC, entre otros	Público	✔	Revisión de más de 80 estudios sobre citología cervical mediante deep learning, desde identificación celular hasta análisis de portaobjetos completos.	Compilación exhaustiva de datasets, clasificación de tareas DL, identificación de retos futuros.	No se entrena ningún modelo nuevo; no se abordan limitaciones específicas de datasets individuales.	Revisión sistemática basada en análisis de literatura; categorización por tareas (detección, segmentación, clasificación, WSI, etc.).	No aplica (revisión).	No aplica	No aplica	No aplica
	A58	https://doi.org/10.1007/s12539-023-00589-5	Cervical Cancer Classification From Pap Smear Images Using Deep Convolutional Neural Network Models	Cervical Cancer Classification From Pap Smear Images Using Deep Convolutional Neural Network Models; Sher Lyn Tan et al.; Interdisciplinary Sciences: Computational Life Sciences; APA/DOI	Artículo de revista	2023	Celulas individuales	Herlev	Células individuales (Pap smear)	Herlev	Herlev (917 imágenes, 7 clases)	Público	✔	Evaluar el rendimiento de 13 modelos CNN preentrenados para clasificar imágenes de citología cervical.	Comparación sistemática, identificación de DenseNet-201 como modelo más eficiente.	Se utiliza solo un dataset público; sin segmentación ni generalización a otros datasets.	Transfer learning sobre 13 CNN (VGG, ResNet, DenseNet, etc.), entrenamiento y validación en Herlev.	Accuracy ~98–99 % (mejor con DenseNet-201).	DenseNet-201	Monolítico	Accuracy, tiempo de inferencia
Descartar por se de colposcopia	A59	https://doi.org/10.34133/2022/9823184	Multicontrast Pocket Colposcopy Cervical Cancer Diagnostic Algorithm for Referral Populations	Multicontrast Pocket Colposcopy Cervical Cancer Diagnostic Algorithm for Referral Populations; Skerrett et al.; BME Frontiers; APA/DOI	Artículo de revista	2022	Descartar	Descartar	Imágenes completas del cuello uterino (colposcopia)	Dataset propio de colposcopía portátil	1,760 imágenes de colposcopia portátil (880 pacientes)	Privado	✘	Desarrollar algoritmo diagnóstico usando imágenes multicontraste de colposcopía portátil.	Uso de luz verde, balanceo de clases, mejora de sensibilidad (2.5×).	Validación limitada; dataset privado; generalización no garantizada.	Entrenamiento de ResNet-18 con imágenes multicromáticas; evaluación con pérdida balanceada.	AUC 0.87, sensibilidad 75 %, especificidad 88 %.	ResNet-18	Monolítico	AUC, sensibilidad, especificidad
	A61	https://doi.org/10.1016/j.imu.2024.101496	A federated learning aided system for classifying cervical cancer using PAP-SMEAR images	Federated learning aided system for classifying cervical cancer using PAP‑SMEAR images; Joynab et al.; Informatics in Medicine Unlocked	Artículo de revista	2024	Celulas individuales	Propio	Imágenes Pap smear (células individuales)	PAP‑SMEAR hospitalarios variados	PAP‑SMEAR de hospitales (privado)	Público/Contacto múltiple	✘	Federated learning CNN para clasificar imágenes sin compartir datos entre hospitales	1. Arquitecturas CNN en entorno federado. 2. Comparación IID vs non‑IID. 3. Privacidad preservada	Poca clarificación del dataset exacto (privado), desempeño menor en non‑IID	IID y non‑IID setups federados, agregación global de modelos locales	Accuracy 94.36 % (IID) y 78.4 % (non‑IID)	CNN (modelo global + locales)	Híbrido (local+agregación)	Federated accuracy
Descartar por ser de revisión	A62	https://doi.org/10.1109/ACCESS.2024.3447887	Segmentation and Classification Techniques for Pap Smear Images in Detecting Cervical Cancer: A Systematic Review	Segmentation and Classification Techniques for Pap Smear Images in Detecting Cervical Cancer: A Systematic Review; Wubineh et al.; IEEE Access	Artículo de revista	2024	Descartar	Descartar	Imágenes de células individuales (Pap smear)	Herlev; SIPaKMeD; Intel&MobileODT; otros públicos	Herlev, SIPaKMeD, Intel & MobileODT, otros públicos	Públicos	✔ (Herlev, SIPaKMeD)	Revisión sistemática de técnicas DL para segmentación y clasificación de Pap smear desde 2016 a 2023	Categorización de técnicas segmentación (U‑Net, Mask R‑CNN) y clasificación (SVM, CNN); resumen de dataset, algoritmo, resultados	Poca discusión de datasets privados o validación externa extensa	Revisión de artículos: comparación seg+clas, métricas, arquitecturas	Datos reportan >90 % precisión en Pap smears; Herlev 98.32 %, SIPaKMeD 98.86 %	U‑Net, Mask R‑CNN, SVM, CNN	Revisión múltiple	Accuracy (>90 %, ejemplos: 98.32 %, 98.86 %)
	A63	https://doi.org/10.32604/cmc.2023.032794	Early-Stage Cervical Cancerous Cell Detection from Cervix Images Using YOLOv5	Early Detection and Categorization of Cervical Cancer Cells Using Smoothing Cross Entropy‑Based Multi‑Deep Transfer Learning; Ahmed et al.; IEEE Access	Artículo de revista	2024	Celulas individuales	SipakMed	Imágenes de células individuales (Pap smear)	SIPaKMeD	SIPaKMeD (Pap smears, 64×64)	Público	✔	Modelo de transferencia múltiple con pérdida smoothing cross‑entropy para detectar y categorizar células cervicales	1. Fusión de múltiples redes (MobileNet, DenseNet, EfficientNet, Xception, RegNet, ResNet‑50). 2. Reducción PCA. 3. Clasificador denso + función de pérdida mejorada	Validación solo SIPaKMeD; posible falta de generalización	Preprocesamiento, extracción+fusión de features, PCA, red neuronal densa	Accuracy ≈97 % (SIPaKMeD)	CNN preentrenadas + densas	Pipeline monolítico	Accuracy
	A64	https://doi.org/10.3390/diagnostics12102477	Cervical Cell/Clumps Detection in Cytology Images Using Transfer Learning	Cervical Cell/Clumps Detection in Cytology Images Using Transfer Learning; Xu et al.; Diagnostics; MDPI; APA/DOI 10.3390/diagnostics12102477	Artículo de revista	2022	C Ind + Cam Micr Parc	Herlev [26], Sipakmed [61], ISBI [62], and AgNOR	Imágenes de células o agrupaciones en citología	(el artículo no menciona claramente un dataset público nombrado como SIPaKMeD u otro)	Cervical cytology images (anotadas, tamaño no especificado)	Publico	–	Proponer uso de COCO pre‑trained backbone + multi‑scale training	Informe de mAP 61.6 %, AR 87.7 %, mejora sobre dataset usado (48.8 %, 64 %)	No detallan validación cruzada ni más datasets externos	Transfer learning con backbone ResNet‑50 entrenado en COCO, multi‑scale training, análisis de losses	Mean Average Precision, Average Recall	CNN detección (ResNet‑50)	Monolítico	mAP, AR
	A65	https://doi.org/10.1049/ipr2.12531	Multi-layer random walker image segmentation for overlapped cervical cells using probabilistic deep learning methods	Multi‑layer random walker image segmentation for overlapped cervical cells using probabilistic deep learning methods; Lotfi Mahyari & Dansereau; IET Image Processing; 10.1049/ipr2.12531	Artículo de revista	2022	C Ind + Cam Micr Parc	ISBI‑2014, ISBI‑2015	Imágenes celulares individuales y superpuestas	Híbrido	Imágenes de células cervicales solapadas (probablemente corazones públicos)	Publico?	Presumiblemente clásico?	Segmentar células superpuestas con enfoque multi‑fase: CNN probabilístico + random walker + Hungarian algorithm	Método eficiente para segmentación de citoplasma/núcleo en células superpuestas	No menciona datasets específicos ni métricas de benchmark público	Fase 1: CNN produce mapas probabilísticos; fase 2: Random walker; fase 3: refinamiento con Hungarian algorithm	No se reportan métricas cuantitativas estándar	Publicación se centra en método, no en clasificación	CNN híbrido (probabilístico + gráfica)	Datos no especificados claramente
	A66	https://doi.org/10.26877/asset.v7i1.1128	Optimizing Image Preprocessing for AI-Driven Cervical Cancer Diagnosis	Optimizing Image Preprocessing for AI‑Driven Cervical Cancer Diagnosis; Utomo et al.; ASSET; 10.26877/asset.v7i1.1128	Artículo de revista	2025	Celulas individuales	SIPaKMeD	Imágenes de células individuales (Pap smear)	SIPaKMeD	Imágenes Pap smear multiclasificación (SipakMeD)	Publico	✔	Mantener tamaño natural de células usando constant padding y evaluar multiclasificación multicapa	Comparativa clara: padding constante vs resize tradicional, mejor desempeño en clases difíciles	Dataset limitado a SIPaKMeD, sin evaluación en otros datasets privados/externos	Preprocesamiento con constant padding; modelo deep learning para multiclasificación; evaluación multicapa	Mejora significativa sobre resize (precisión no cuantificada en resumen)	Modelos deep learning genéricos	Monolítico	Public dataset ; comparativa de precisión vs resize
	A67	https://doi.org/10.1155/2022/7511905	GCP-Net: A Gating Context-Aware Pooling Network for Cervical Cell Nuclei Segmentation	GCP‑Net: A Gating Context‑Aware Pooling Network for Cervical Cell Nuclei Segmentation; Yang et al.; Mobile Information Systems; Hindawi	Artículo de revista	2022	Campos microscópicos parciales	ClusteredCell; MoNuSeg	Imágenes de núcleos en clusters celulares (tiles)	ClusteredCell; MoNuSeg	ClusteredCell (interno), MoNuSeg (externo), posiblemente otros públicos	Publico	✘	Manejar segmentación de núcleos agrupados en imágenes celulares difíciles	1. U‑Net con encoder ResNet‑34 + GCP + GCA‑Residual decoder. 2. Módulo multiescala para atención.	Limitado a segmentación en imágenes agrupadas; no clasificación; dataset propio no disponible	Segmentación profunda avanzada con atención de contexto y pooling multiescala	AJI, Dice, PQ superiores a U‑Net, Hover‑Net, etc.	U‑Net modificado (ResNet‑34+GCP)	Monolítico (segmentación)	AJI, Dice, PQ
	A68	https://doi.org/10.1016/j.csbj.2024.04.028	Multi-scale window transformer for cervical cytopathology image recognition	Multi‑scale Window Transformer for Cervical Cytopathology Image Recognition; Yi et al.; Computational and Structural Biotechnology Journal; Elsevier	Artículo de revista	2024	Campos microscópicos parciales	Propio	Imágenes celulares (tiles)	Publicados multicéntricos propios (no fama clásica)	Dos datasets multicéntricos: 192 123 imgs (2‑clase) y 174 138 imgs (4‑clase)	Publico	✘	Reconocer células cervicales en Pap‑smear usando Transformer multiescala	1. Transformer jerárquico con atención multiventana. 2. CFFN para eficiencia. 3. Validación interna/externa.	Aún no optimizado para auto‑etiquetado; futuro pretraining auto‑supervisado	Pyramid Transformer + atención multiescala + CFFN	Desempeño superior en interno y externo frente a SOTA	Multi‑scale Window Transformer (ViT‑inspirado)	Monolítico (clasificación)	Accuracy, Recall, Precision, F1; outperform SOTA
	A69	https://doi.org/10.1177/15330338221134833	Nucleus segmentation and classification using residual SE-UNet and feature concatenation approach incervical cytopathology cell images	Nucleus Segmentation and Classification using residual SE‑UNet and feature concatenation; Chowdary et al.; Technology in Cancer Research and Treatment; SAGE	Artículo de revista	2023	Celulas individuales	SipakMed + Herlev	Imágenes de células individuales (Pap‑smear)	Herlev; SIPaKMeD; ISBI2014	Herlev, SIPaKMeD, ISBI2014	Publico	✔	Segmentación y clasificación de núcleos en citología cervical combinando DL y descriptors manuales	1. Residual SE‑UNet para segmentación. 2. Fusion‑features: VGG19, VGG‑F, CaffeNet + Bof + LBP. 3. MLP para clasificación.	Puede ser complejo mezclar DL y manual; validación en tres DB; generalización limitada	a) Segmentación b) extracción profunda + manual c) MLP clasificación	Herlev: +2.04 % precisión, +2.00 % ZSI; ISBI2014: +0.68 %, +2.59 %. Clasificación: mejores +0.59 %, +0.47 %, +1.15 %.	DL (Res‑SE‑UNet, VGG, CaffeNet) + MLP híbrido	Híbrido (segmentación + clasificación separadas)	Acuracia, Precisión, Recall, ZSI, Specificity
	A70	https://doi.org/10.3390/s22093272	Hybrid Loss-Constrained Lightweight Convolutional Neural Networks for Cervical Cell Classification	Hybrid Loss-Constrained Lightweight Convolutional Neural Networks for Cervical Cell Classification; Chen et al.; Sensors; MDPI; APA/DOI	Artículo de revista	2022	Celulas individuales	SipakMed + Herlev	Imágenes de células individuales (Pap smear)	SIPaKMeD (Herlev implícito)	SIPaKMeD (~4049 células Pap smear); posiblemente Herlev	Publico	✔	Mejorar poder discriminativo de CNN ligeras con función de pérdida híbrida (cross-entropy + triplet loss + label smoothing)	1. Función híbrida. 2. Uso de GhostNet, ShuffleNetV2. 3. Ahorro computacional significativo.	Limitado a imagen celular; sin validación en WSIs ni validación cruzada externa	Lightweight CNN con pérdida híbrida (cross-entropy + triplet + smoothing); modelos GhostNet, ShuffleNetV2 entrenados	Image-level accuracy: GhostNet 96.39 %, ShuffleNetV2 96.18 %	CNN ligeras (GhostNet, ShuffleNetV2)	Monolítico	Accuracy, Precision, Recall, Specificity
	A71	https://doi.org/10.1016/j.compbiomed.2023.107809	Self-supervised learning-based cervical cytology for the triage of HPV-positive women in resource-limited settings and low-data regime	Self-supervised learning-based cervical cytology for the triage of HPV-positive women …; Stegmüller et al.; Comput Biol Med; APA/DOI	Artículo de revista	2023	Celulas individuales	Propio	Imágenes Pap‑smear (células individuales)	No especificadas métricas puntuales	Pap‑smear cytology samples (no especifican nombres)	Dataset púb./privado mixto	✘ (no clásico)	Aplicar auto‑aprendizaje (self-supervised) para reducir necesidad de datos anotados en entornos con pocos recursos	1. Pipeline auto-supervisado + fine-tuning. 2. Aumento de datos con técnicas específicas.	No detallan nombre de base de datos; posible falta de comparativa con modelos supervisados completos	Self‑supervised pretraining en imágenes Pap, fine‑tuning supervisado para clasificación	Resultados superiores en low‑data regime, métricas no especificadas públicamente	Sparse CNN / visión profunda	Semihíbrido (pretrain + fine‑tune)	Accuracy, otras no detalladas
	A72	https://doi.org/10.1038/s41598-024-80260-1	Enhancing advanced cervical cell categorization with cluster-based intelligent systems by a novel integrated CNN approach with skip mechanisms and GAN-based augmentation	Enhancing advanced cervical cell categorization with cluster‑based intelligent systems …; Shandilya et al.; Sci Rep; APA/DOI	Artículo de revista	2024	Celulas individuales	SipakMed	Imágenes de células individuales (Pap smear)	SIPaKMeD (solo)	SIPaKMeD (4049 imágenes)	Publico	✔	Clasificar cinco tipos celulares avanzando con CNN integradas + skip connections + GAN para balancear datos	1. Modelo CNN con mecanismos skip. 2. GAN para data augmentation. 3. Validez en 5 clases celulares.	Límite: validación solo en SIPaKMeD, no en otras bases; riesgo de overfitting por ganancia artificial	Diseño de CNN con saltos + GAN para generar imágenes sintéticas	Training acc 99.82 %, validation acc 99.11 % en SIPaKMeD	CNN integrado con skip+GAN	Monolítico	Accuracy
	A73	https://doi.org/10.3390/bioengineering10121424	High Precision Cervical Precancerous Lesion Classification Method Based on ConvNeXt	Tang et al.; High Precision Cervical Precancerous Lesion Classification Method Based on ConvNeXt; Bioengineering	Artículo revista	2023	Celulas individuales	SipakMed	Imágenes celulares (Pap smear)	Probablemente SIPaKMeD, Herlev u otros clásicos (inferencia de contexto)	No especificado claramente (Pap-smear?)	Público	—	Clasificación de lesiones precancerosas con ConvNeXt y ensamble	Self-supervised augmentation + clasificación de alto rendimiento	Validación limitada; detalle de dataset poco claro	Red ConvNeXt + ensamble	Accuracy ±?	CNN (ConvNeXt)	Monolítico	Accuracy
	A74	https://doi.org/10.18421/TEM122-26	Model of Watershed Segmentation in Deep Learning Method to Improve Identification of Cervical Cancer at Overlay Cells	Dwiza Riana et al.; Model of Watershed Segmentation … Overlay Cells; TEM Journal	Artículo revista	2023	Celulas individuales	Propio	Imágenes celulares individuales solapadas	Dataset propio (no público)	Imágenes de células solapadas Pap-smear	Privado	✘	Mejorar segmentación de células solapadas combinando Watershed + U-Net	Heurística CSF + U-Net + Watershed; IoU=0.945	No hubo generalización/external validation	Segmentación (U-Net + Watershed)	IoU 0.945	U-Net (VGG‑UNet, Dense‑Unet, Mobile‑UNet)	Híbrido	IoU
	A75	https://doi.org/10.1016/j.iswa.2022.200133	An Improved Fuzzy Deep Learning (IFDL) model for managing uncertainty in classification of pap-smear cell images	Benhari et al.; An Improved Fuzzy Deep Learning (IFDL) model … Pap‑smear; Intell Syst Appl	Artículo revista	2022	Celulas individuales	Sipakmed + Herlev	Imágenes celulares Pap‑smear	Possible SIPaKMeD, Herlev (no claro)	Pap‑smear cell images (Fuente: Pap‑smear dataset)	Público/inferido	✔	Clasificación con manejo de incertidumbre usando fuzzy DL	Incorporación de lógica difusa para incertidumbre en clasificación	No se especifica validación externa	Red difusa + CNN	Precisión +/-?	CNN + fuzzy	Híbrido	Accuracy, Precision
	A76	https://doi.org/10.3389/fninf.2022.895290	Local Label Point Correction for Edge Detection of Overlapping Cervical Cells	Liu et al.; Local Label Point Correction for Edge Detection of Overlapping Cervical Cells; Frontiers Neuroinformatics	Artículo revista	2022	Celulas individuales	Propio	Imágenes celulares con borde	Dataset construido para el estudio (posiblemente privado)	Dataset de células cervicales con edge annotation	Público	✘	Mejorar calidad de anotación de bordes para segmentación celular LLPC	Algoritmo LLPC (3 pasos) + demostración en dataset de células cervicales	No mide impacto en downstream en clasificación	Corrección de labels + edge segmentation, evaluación cualitativa	Mejora en calidad de annotación	Modelos de segmentación sobregradiente	Híbrido	Calidad de anotación, edge accuracy/ mejora porcentual
	A77	https://doi.org/10.3934/mbe.2022301	DeepCyto: a hybrid framework for cervical cancer classification by using deep feature fusion of cytology images	DeepCyto: a hybrid framework for cervical cancer classification by using deep feature fusion of cytology images; Swati Shinde et al.; Mathematical Biosciences and Engineering; APA/DOI;Artículo de revista;2022;Pap‑smear cytology (imágenes Pap smear);Público;–;Clasificación celular mejora segmentación y extracción de features con fusión de redes;1) Fusión deep‑features + ANN 2) Pipeline híbrido seg…	Swati Shinde et al.; DeepCyto: a hybrid framework for cervical cancer classification by using deep feature fusion of cytology images; Mathematical Biosciences & Engineering; Artículo de revista	2022	Celulas individuales	Sipakmed + Herlev	Fotografías de células individuales (Pap smear)	Herlev; SipakMed	Herlev, SipakMed	Público	✔	Clasificación de células cervicales mediante fusión de características profundas	1) Fusión de características de CNN preentrenadas con PCA+ANN. 2) Flujo híbrido (CNN+MLP).	No evaluación externa más allá de datasets estándar; segmentación manual limitada.	Extracción de características profundas, fusión, PCA y clasificador ANN	Accuracy ~99 % (Herlev: 98–99 %, SipakMed similar)	Multi‑layer Perceptron híbrido (CNN+ANN)	Híbrido	Accuracy
Descartar no es de vision por compu	A78	https://doi.org/10.1371/journal.pone.0296107	Novel ensemble learning approach with SVM-imputed ADASYN features for enhanced cervical cancer prediction	Novel ensemble learning approach with SVM‑imputed ADASYN features for enhanced cervical cancer prediction; Raafat M Munshi; PLOS ONE; APA/DOI;Artículo de revista;2024;Dataset clínico con valores faltantes (no imágenes, datos clínicos);Privado (basado en hospital universitario);✘;Clasificación de riesgo cervical mediante ensemble ML con imputación de datos faltantes;1) SVM Imputer 2) ADASYN upsamp…	Raafat M. Munshi; Novel ensemble learning approach with SVM‑imputed ADASYN features for enhanced cervical cancer prediction; PLOS One; Artículo de revista	2024	Descartar	Descartar		Veteranía clínica privada Accuracy, Precision, Recall, F1	Dataset clínico (propio con valores faltantes)	Privado	✘	Mejorar predicción de cáncer cervical manejando valores faltantes	1) Imputación con SVM. 2) Generación de features ADASYN. 3) Voting ensemble ML.	No se especifica validación externa ni imagenología incluida.	Imputación SVM, sobremuestreo ADASYN, extracción de features CNN y voting ensemble	Accuracy ~99.96 %, precisión ~99.96 %, recall ~99.96 %, F1 ~99.97 % :contentReference[oaicite:1]{index=1}	SVM, Random Forest, XGBoost, etc.	Monolítico	No aplica (tabular)
Descartar	A79	https://doi.org/10.1016/j.bspc.2025.107537	3DCellPol: Joint detection and pairing of cell structures to compute cell polarity	3DCellPol: joint detection and pairing of cell structures to compute cell polarity; Hemaxi Narotamo et al.; Biomedical Signal Processing and Control; APA/DOI;Artículo de revista;2025;Dataset público 3D‑microscopía de retina de ratón y cervical cytology 2D;Mixto (public retinal; cervical probablemente público);–;Detección y pareo de estructuras celulares para métricas de polaridad con detector dee…	Hemaxi Narotamo et al.; 3DCellPol: Joint detection and pairing of cell structures to compute cell polarity; Biomedical Signal Processing and Control; Artículo de revista	2025	Celulas individuales	Descartar	Imágenes 3D de retina y 2D citología cervical	Retina de ratón; dataset público cervical (no especificado)	Dataset de retina de ratón + cervical cytology público (nombre no especificado)	Parcialmente público	✘	Detectar estructuras celulares y computar polaridad celular	1) Detección de núcleos y Golgi en 3D. 2) Mejora con datos sintéticos GAN. 3) Adaptación 2D a citología cervical.	Límite en supervisión mínima; generalización de 3D a 2D no valida exhaustivamente en cervical.	Detector CNN+pareamiento de objetos+GAN para augmentación	3D: detección del 71 %→78 %, 2D cervical: >90 % detección de vectores de polaridad	Deep CNN + GAN	Híbrido	Porcentaje de detección
Descartar no es de vision por compu	A80	https://doi.org/10.3390/cancers15174412	Improving Prediction of Cervical Cancer Using KNN Imputed SMOTE Features and Multi-Model Ensemble Learning Approach	Improving Prediction of Cervical Cancer Using KNN Imputed SMOTE Features and Multi‑Model Ensemble Learning Approach; Karamti H. et al.; Cancers; APA/DOI;Artículo de revista;2023;Dataset clínico con valores faltantes (datos clínicos);Privado;✘;Predicción de cáncer cervicouterino usando datos clínicos imputados + ensemble;1) KNN Imputer 2) SMOTE up‑sampling 3) Ensemble de varios modelos;Sin uso de …	Hanen Karamti et al.; Improving Prediction of Cervical Cancer Using KNN Imputed SMOTE Features and Multi‑Model Ensemble Learning Approach; Cancers; Artículo de revista	2023	Descartar	Descartar		Dataset clínico privado Accuracy, Precision, Recall, F1	Dataset clínico con valores faltantes	Privado	✘	Predicción de cáncer cervical mejorando datos faltantes e imbalance	1) Imputación con KNN. 2) Sobremuestreo SMOTE. 3) Voting ensemble ML.	Modelo no aplicado a imagenología; sin validación con imágenes ni modelos de visión.	KNN imputer, SMOTE, extracción de features CNN (posible) y stacking ensemble	Accuracy 99.99 %, Precisión 99.99 %, Recall 99.99 %, F1 99.99 % :contentReference[oaicite:2]{index=2}	SVM, Random Forest, XGBoost, etc.	Monolítico	No aplica (tabular)
	A81	https://doi.org/10.14569/IJACSA.2023.0141280	A Graph-Cut Guided ROI Segmentation Algorithm with Lightweight Deep Learning Framework for Cervical Cancer Classification	A Graph-Cut Guided ROI Segmentation Algorithm with Lightweight Deep Learning Framework for Cervical Cancer Classification; Shiny TL & Kumar Parasuraman; IJACSA	Artículo de revista	2023	Campos microscópicos parciales	Mendeley LBC	Pap smear multicelular	Pap smear multicell	Liquid‑based cytology pap smear images (963 multicell Pap smear)	Público	✘	Framework ligero de segmentación ROI + DenseNet + regresión logística para clasificación eritematosa cervical	1. Graph‑cut ROI segmentación; 2. DenseNet ligero; 3. Regresión logística multiclasal; alta eficiencia computacional	1 dataset único, sin validación cruzada externa	Preprocesamiento contraste, segmentación ROI, extracción con DenseNet, clasificación logística	Accuracy 98.15%, Precision 98.52%, Recall 97.33%, F1‑score 98.43%	Lightweight DenseNet + LR	Monolítico	Accuracy, Precision, Recall, F1‑score
Descartar	A82	https://doi.org/10.1038/s41598-024-66543-7	PND-Net: plant nutrition deficiency and disease classification using graph convolutional network	PND‑Net: Plant Nutrition Deficiency and Disease Classification using Graph Convolutional Network; Bera A et al.; Scientific Reports	Artículo de revista	2024	Descartar	Descartar	Imágenes de hojas	Datasets nutrición públicas (2) y enfermedades (2)	Hojas de plantas: 2 datasets nutrición + 2 datasets enfermedades	Público	✘	GCN sobre CNN con spatial pyramid pooling para detectar deficiencia nutricional y enfermedades en hojas	Integración GCN + SPP; cuatro backbone CNN; enfoque multi‑dataset plantas	No se menciona validación en campo real; posibles variaciones ambientales no modeladas	Detección de regiones, extracción multi‑escala, GCN sobre CNN backbone	Cuatro CNN + GCN; métricas no detalladas en resumen	Modelos CNN + GCN	Híbrido	Accuracy, Recall, Precision, F1 (implícitas)
	A83	https://doi.org/10.1109/ACCESS.2024.3415395	CerviSegNet-DistillPlus: An Efficient Knowledge Distillation Model for Enhancing Early Detection of Cervical Cancer Pathology	CerviSegNet‑DistillPlus: An Efficient Knowledge Distillation Model for Enhancing Early Detection of Cervical Cancer Pathology; Kang Jie & Ning Li; IEEE Access	Artículo de revista	2024	Campos microscópicos parciales	Cx22; DTU; SIPaKMeD	Imágenes de células/pap smear	Cx22; DTU/HERLEV; SIPaKMeD	Datasets cervicales: Cx22, DTU/HERLEV, SIPaKMeD	Público	✔	Destilar conocimiento en red para mejorar detección temprana de patologías cervicales	Modelo distilado ligero con precisión ~99%, reduce tamaño sin perder eficacia	Información limitada sobre métricas exactas; versión preliminar aceptada, sin revisión final	Preprocesamiento uniforme; distilación desde modelo grande con Cx22, HERLEV, SIPaKMeD	~99% accuracy en detección temprana; reducción de tamaño y latencia	Modelos grandes → modelo destilado (CerviSegNet‑DistillPlus)	Híbrido	Accuracy (~99%), sensibilidad, especificidad (implícitas)
	A84	https://doi.org/10.3390/bioengineering11060567	Toward Interpretable Cell Image Representation and Abnormality Scoring for Cervical Cancer Screening Using Pap Smears	Toward Interpretable Cell Image Representation and Abnormality Scoring for Cervical Cancer Screening Using Pap Smears; Ando et al.; Bioengineering (Basel); MDPI; APA/DOI	Artículo de revista	2024	Celulas individuales	Herlev	Imágenes de células individuales (Pap smear)	Pap smear celulares individuales	VAE + Pap smear normales (una clase)	Publico	✘	Clasificar y puntuar anomalías celulares usando VAE basado en una clase	1‑Clase VAE explicable + métrica de entropía cruzada; localización de anomalías	Aún no valida con muestras anormales reales; uso de solo normales	One‑class VAE, clustering aglomerativo, métrica de entropía cruzada	AUC 0.908 SCC vs normales; otro AUC para HSIL (no numericado completo)	VAE (autoencoder)	Monolítico	Accuracy implícita, AUC
	A85	https://doi.org/10.1109/ACCESS.2023.3346764	Enhancing Computer-Aided Cervical Cancer Detection Using a Novel Fuzzy Rank-Based Fusion	Enhancing Computer-Aided Cervical Cancer Detection Using a Novel Fuzzy Rank-Based Fusion; Sahoo et al.; IEEE Access; IEEE; APA/DOI	Artículo de revista	2023	Celulas individuales	Mendeley LBC	Imágenes de células individuales	Pap smear celulares individuales	Pap smear preprocesados (tamaño indefinido)	Publico	✘	Tres CNN pre‑entrenadas + fusión difusa para mejorar clasificación cervical	Arquitectura usando SE‑Inception‑V4, ResNet‑152V2 y DenseNet169 + fusión fuzzy	No se reporta validación externa; detalles dataset no claros	Preprocesado, transferencia de aprendizaje, fusión fuzzy basada en ranking	(no detallado métricas exactas aquí)	CNN pre‑entrenadas (SE‑Inception‑V4, ResNet‑152V2, DenseNet169)	Híbrido	Métricas típicas (accuracy, precision, recall, etc.)
	A86	https://doi.org/10.1177/20552076241295440	CerviXpert: A multi-structural convolutional neural network for predicting cervix type and cervical cell abnormalities	CerviXpert: A multi‑structural convolutional neural network for predicting cervix type and cervical cell abnormalities; Akash et al.; Digital Health; SAGE; APA/DOI	Artículo de revista	2024	Celulas individuales	Herlev	Imágenes cervix/células (no claro)	No especificado claramente	No especificado claramente	Publico	✘	Clasificar tipo de cérvix y anormalidad con CNN multi‑estructural	Arquitectura multi‑estructura para balance entre precisión y eficiencia	Detalles sobre dataset no encontrados	Multi‑estructura CNN	(no métricas exactas en resumen)	CNN multi‑estructura	Híbrido	Implican accuracy, balance precisión‑eficiencia
	A87	https://doi.org/10.32604/cmc.2022.020713	Optimal deep convolution neural network for cervical cancer diagnosis model	Optimal Deep Convolution Neural Network for Cervical Cancer Diagnosis Model; Waly et al.; Computers, Materials & Continua; Tech Science Press; APA/DOI	Artículo de revista	2022	Celulas individuales	Herlev	Imágenes de células individuales (Pap smear)	Herlev	Pap smear Herlev	Publico	✔	IDCNN‑CDC (SqueezeNet+ELM) + segmentación optimizada usando TE‑DFO	1. Preprocesado Gaussian, 2. Segmentación TE‑DFO, 3. Extracción SqueezeNet, 4. Clasificación ELM	Único dataset; posible sobreajuste; validación cruzada no exhaustiva	Pipeline de cuatro etapas: GF→TE‑DFO→SqueezeNet→ELM	Sensitivity, specificity, accuracy, F‑Score altos (no numérico aquí)	SqueezeNet + ELM	Híbrido	Accuracy, Sensitivity, Specificity, F‑Score
	A88	https://doi.org/10.1007/s00521-024-10404-x	Classification of cervical cells from the Pap smear image using the RES_DCGAN data augmentation and ResNet50V2 with self-attention architecture	Classification of cervical cells from the Pap smear image using the RES_DCGAN data augmentation and ResNet50V2 with self‑attention architecture; Wubineh et al.; Neural Comput & Appl; Springer; DOI 10.1007/s00521-024-10404-x	Artículo de revista	2024	Celulas individuales	SipakMed	Fotos de células individuales	Pomeranian, SIPaKMeD	Pomeranian (~?) + SIPaKMeD	Publico	✔	Clasificar células cervicales con RES_DCGAN + ResNet50V2 con self‑attention	Aumento con GAN residual; atención; uso de pre‑trained nets	Validación limitada a esos datasets; sin WSI; posible sobreajuste	Generación RES_DCGAN, fine‑tuned ResNet50V2 y Xception/DenseNet121	Accuracy 98 % (Pomeranian), 96.4 % (ResNet50V2 SIPaKMeD), 92 %/95 % (DenseNet121)	CNN pre-entrenadas (ResNet50V2, Xception, DenseNet121)	Monolítico	Accuracy; posiblemente Precision/Recall
	A89	https://doi.org/10.1038/s41467-024-48705-3	Artificial intelligence enables precision diagnosis of cervical cytology grades and cervical cancer	Artificial intelligence enables precision diagnosis of cervical cytology grades and cervical cancer; Wang et al.; Nature Communications; DOI 10.1038/s41467-024-48705-3	Artículo de revista	2024	Campos microscópicos parciales	SipakMed	Imágenes WSI (citología)	Multicéntrico dataset (retrospective/prospective/trial)	Multicéntrico mixto (retrospectivo, prospectivo, trial); 16 056 pacientes	Publico	– (nuevo, gran escala)	Sistema AICCS para grading de citología cervical	Modelo patch‑level + WSI classifier; validación clínico y trial	Riesgo de sesgo demográfico; dependencia de WSIs; costos clínicos altos	Segmentación patch, clasificación WSI con DL	AUC 0.947; Sens 0.946; Spec 0.890; Acc 0.892	CNN/WSI DL (no detallados)	Híbrido	AUC; Sensibilidad; Especificidad; Accuracy
	A90	https://doi.org/10.1109/ACCESS.2024.3505616	An Enhanced Mask Transformer for Overlapping Cervical Cell Segmentation Based on DETR	An Enhanced Mask Transformer for Overlapping Cervical Cell Segmentation Based on DETR; Zhang et al.; IEEE Access; DOI 10.1109/ACCESS.2024.3505616	Artículo de revista	2024	Campos microscópicos parciales	ISBI‑2014, ISBI‑2015	Imágenes EDF (tiles células)	ISBI2014; ISBI2015	ISBI2014 y ISBI2015	Publico	✔	Segmentación mejorada para células superpuestas con Mask Transformer	Transformer con anchor dinámico y noised GT; R50+FPN	Evaluado en EDF sólo; posible fallo en bordes internos	Backbone ResNet50+FPN; DETR+transformer mask	DSC 0.974; TPRp 0.971; FPRp 0.0005; FNRo 0.0012	CNN + Transformer (DETR)	Monolítico	DSC; TPRp; FPRp; FNRo
descartart	A91	https://doi.org/10.1177/20552076231203802	Cervical cancer detection using K nearest neighbor imputer and stacked ensemble learningmodel	Cervical cancer detection using K nearest neighbor imputer and stacked ensemble learning model; Chen et al.; Digit Health; DOI 10.1177/20552076231203802	Artículo de revista	2023	Descartar	Descartar	Datos clínicos (no imágenes)	Datos clínicos tabulares	Presumiblemente survey con datos clínicos	Privado o mixto	–	Predecir cáncer cervical manejando datos faltantes	Imputación KNN + ensemble ML; comparación con 7 modelos	No hay detalles de imágenes; datos tabulares; necesidad validación externa	KNN Imputer + ensemble voting classifier	No indicado	Machine Learning clásico (ensemble)	Híbrido	Métricas ML (accuracy, etc.)
	A92	https://doi.org/10.14445/23488379/IJEEE-V10I4P107	Conditional Super Resolution Generative Adversarial Network for Cervical Cell Image Enhancement	Conditional Super Resolution Generative Adversarial Network for Cervical Cell Image Enhancement; Janani S, Christopher DFX; International Journal of Electrical and Electronics Engineering; Artículo de revista	Artículo de revista	2023	Celulas individuales	Herlev	Imágenes de células individuales	Image cells individuales	Pap smear cervical cell images (sin especificar cantidad)	Publico	✘	Mejorar calidad de imagen baja en citologías cervicales usando Super‑Resolution CGAN	Aumento de resolución y balance de clases con CGAN; evaluación con PSNR, SSIM, Inception Score	Poca información de segmentación o validación externa; desconocida generalización	Entrenamiento CGAN condicional para generar imágenes de alta calidad	PSNR ≈ x dB, SSIM ≈ y, Inception Score ≈ z (valores reportados en el artículo)	Super‑Resolution CGAN	Monolítico	Cantidad: PSNR, SSIM, IS
	A93	https://doi.org/10.1016/j.bspc.2024.106665	Enhancing cervical precancerous lesion detection using African Vulture Optimization Algorithm with Deep Learning model	Enhancing cervical precancerous lesion detection using African Vulture Optimization Algorithm with Deep Learning model; Jiayu Song, Le Wang; Biomedical Signal Processing and Control 97; Artículo de revista	Artículo de revista	2024	Celulas individuales	Herlev	Imágenes de lesiones cervicales (probablemente tiles o WSIs)	Hospital o dataset privado (no especif.)	Unknown cervical lesion image set (probablemente WSIs o tiles)	Publico	✘	Combinar AVOA con redes DL para detección precoz de lesiones cervicales	Propuesta del algoritmo AVOA + CNN; optimización de hiperparámetros; mejora en detección	Poca claridad en tamaño dataset, replicabilidad y comparación con benchmarks	Preprocesamiento, extracción automática característico optimizado por AVOA, clasificación con CNN	Sensibilidad y especificidad mejoradas vs modelos base (valores exactos en el artículo)	CNN optimizada	Aislado	Sensibilidad, especificidad
	A94	https://doi.org/10.11591/ijai.v11.i1.pp276-283	Model optimisation of class imbalanced learning using ensemble classifier on over-sampling data	Model optimisation of class imbalanced learning using ensemble classifier on over‑sampling data; Yulia Ery Kurniawati, Yulius Denny Prabowo; IJ-AI; Artículo de revista	Artículo de revista	2022	Celulas individuales	Herlev	Imágenes de células individuales	Pap smear dataset (procedencia no especificada)	Pap smear dataset (p. e. dataset pap smear citado)	Publico	✘	Optimizar aprendizaje en conjunto en datasets desbalanceados de Pap smear	Comparación de técnicas SMOTE‑N y ADASYN‑N + AdaBoost‑CART; mejora en medidas de evaluación	Usado un solo dataset; falta validación en datos externos; no se menciona tipo imágenes específicas	Sobremuestreo SMOTE‑N/ADASYN‑N + ensemble AdaBoost‑CART	Accuracy ~X %, Precision ~Y %, Recall ~Z %, F‑measure ~W %	AdaBoost‑CART ensemble	Híbrido	Accuracy, Precision, Recall, F‑measure
