# Supplementary material for: Application of artificial intelligence in cervical cytology: a systematic review of deep learning models, datasets, and reported metrics
Source: Front Big Data. 2026 Jan 2;8:1678863. doi: 10.3389/fdata.2025.1678863 (PMC12807953; doi:10.3389/fdata.2025.1678863)
Supplement: Supplementary file 3 [file Data_Sheet_3.xlsx]

## Sheet: MaxMinProm
	Descartar
																			Métrica	Acc	Precis	Recall	Specif	F1 S
	Etiquetas de fila	Mín. de Accuracy2	Promedio de Accuracy	Máx. de Accuracy	Mín. de Precision2	Promedio de Precision	Máx. de Precision	Mín. de Recall	Promedio de Recall2	Máx. de Recall	Mín. de Specificity	Promedio de Specificity2	Máx. de Specificity	Mín. de F1	Promedio de F1_2	Máx. de F1			CNN
	CNN	72.8	94.9148	100	80	92.0566	99	77.4	93.3618	100	92.6	96.458	98.39	82.5	92.9801	100			Ensamblado
	Ensamblado	63.08	63.08	63.08	60.78	60.78	60.78	66.1	66.1	66.1				62.82	62.82	62.82			Hibrido
	Hibrido	81.11	96.6298	100	68	95.1481	100	70	95.4618	100	65	90.1522	99.09	89	96.6086	100			VIT
	VIT	99.112	99.112	99.112	99.119	99.119	99.119	99.112	99.112	99.112				99.113	99.113	99.113			Total general
	Total general	63.08	95.528	100	60.78	93.3139	100	66.1	94.1272	100	65	92.4043	99.09	62.82	94.1441	100
	Métrica	Accuracy			Precision			Recall			Specificity			F1 Score
		Min	Prom	Max	Min	Prom	Max	Min	Prom	Max	Min	Prom	Max	Min	Prom	Max
	CNN	72.8	94.9148	100	80	92.0566	99	77.4	93.3618	100	92.6	96.458	98.39	82.5	92.9801	100
	Ensamblado	63.08	63.08	63.08	60.78	60.78	60.78	66.1	66.1	66.1				62.82	62.82	62.82
	Hibrido	81.11	96.6298	100	68	95.1481	100	70	95.4618	100	65	90.1522	99.09	89	96.6086	100
	VIT	99.112	99.112	99.112	99.119	99.119	99.119	99.112	99.112	99.112				99.113	99.113	99.113
	Total general	63.08	95.528	100	60.78	93.3139	100	66.1	94.1272	100	65	92.4043	99.09	62.82	94.1441	100

## Sheet: Procesado
Descartar	Item	DOI	Título	Referencia	Publicación	Año	Dataset	Tipo de dataset	Clásico	Idea principal	Contribuciones principales	Vacíos o limitaciones	Metodología	Item1	Accuracy	Precision	Recall	Specificity	F1	AUC	ROC	Balanced Accuracy	Matthews	Kappa	NPV	FPR	FPR	Item3	Resultados	Métricas de rendimiento	Modelos de IA	Tipo de modelo	Bases de datos	Tipo de imagen utilizada
	A1	https://doi.org/10.3390/biomimetics7040195	Cervical Cell Image Classification-Based Knowledge Distillation	Gao et al., “Cervical Cell Image Classification‑Based Knowledge Distillation”, Biomimetics; autora principal W. Gao, Xu, Li… citación MDPI‑APA	Artículo de revista	2022	SIPaKMeD (cervical cells); adicional verificado en CIFAR100	N/A (prueba en natural images también)	✔ (SIPaKMeD es dataset público y conocido)	Clasificación de células cervicales mediante fusión de transfer learning y distillation (y self‑distillation)	1) Fusión TL+KD, 2) módulo de contexto global por “exit”, 3) red multi‑exit con self‑distillation + ensemble	Menciona limitación de tamaño pequeño de datasets y necesidad futura de balancear rendimiento y uso de memoria (aplicación a más tareas)	Transfer learning de imagen natural a SIPaKMeD; teacher–student KD; ResNet18 como backbone; multi‑exit con módulos global context; distillation loss (KL + cross‑entropy); ensemble promedio	A1	98.52		98.53	98.68										A1	Accuracy 98.52 %, Sensitivity 98.53 %, Specificity 98.68 %, F‑measure 98.59 % (SIPaKMeD)	Accuracy=98.52; Sensitivity=98.53; Specificity=98.68; F‑measure=98.59	Redes CNN: ResNet18 y variantes multi‑exit	Monolítico con arquitectura híbrida de ramas (multi‑exit hybrid)	SIPaKMeD (público); CIFAR100 (natural images)	Individual cervical cell images (SIPaKMeD)
	A2	https://doi.org/10.12928/TELKOMNIKA.v20i5.22440	Cervical cancer diagnosis based on cytology pap smear image classification using fractional coefficient and machine learning classifiers	Kalbhor et al., “Cervical cancer diagnosis based on cytology pap smear image classification using fractional coefficient and machine learning classifiers”, TELKOMNIKA (Telecommun. Comput. Electron. Control)	Artículo de revista	2022	Pap smear cytology images (normal/abnormal); tamaño no especificado	Público	✘ (no clásico)	Clasificación pap smear utilizando coeficientes DCT/Haar + ML	Implementación de DCT/Haar + siete clasificadores ML; optimización de tamaño vector características	Límite en precisión (~81 %), no DL ni validación cruzada	Extracción características (DCT/Haar), fractional coefficient, Random Forest & otros	A2	81.11													A2	RF mejor: Accuracy 81.11 %	Puntuación única: Accuracy = 81.11 %	ML clásico: Random Forest y otros modelos	Monolítico clásico	Self‑collected/Público	Células individuales Pap smear
	A3	https://doi.org/10.14445/23488549/IJECE-V11I11P119	Variable Kernel Feature Fusion and Transfer Learning for Pap Smear Image-Based Cervical Cancer Classification	Priya S A & V Mary Amala Bai, “Variable Kernel Feature Fusion and Transfer Learning for Pap Smear Image-Based Cervical Cancer Classification”, IJECE	Artículo de revista	2024	SIPaKMeD (4045 células); Herlev (917 células)	Público	✔ (SIPaKMeD y Herlev son clásicos)	VKFF‑CNN con fusión de kernels multiescala y transfer learning	1) Fusion multi‑kernel 3×3,4×4,5×5 + fine‑tune MobileNetV2; 2) mejora sobre SVM, KNN, CNN tradicionales	Límite por alta dimensionalidad de caracteristicas y posibles overfitting	Arquitectura CNN con MobileNetV2 y kernels variables, fine‑tunning, batch norm, softmax	A3	98.03	97.83	97.11		98.23									A3	Accuracy 98.03 %, Precision 97.83 %, Recall 97.11 %, F1-score 98.23 %	Accuracy=98.03; Precision=97.83; Recall=97.11; F1=98.23	VKFF‑CNN con MobileNetV2	Monolítico	Herlev, SIPaKMeD	Células individuales SIPaKMeD y Herlev
	A4	https://doi.org/10.1007/s11042-024-18608-y	Enhancing cervical cancer diagnosis with graph convolution network: AI-powered segmentation, feature analysis, and classification for early detection	Fahad NM et al., “Enhancing cervical cancer diagnosis with graph convolution network” Multimedia Tools and Applications	Artículo de revista	2024	SIPaKMeD y Herlev	Público	✔ (ambos clásicos)	Segmentación + análisis de características + clasificación con GCN	Gestión de features manuales (nucleus/cytoplasm), creación grafo y uso de GCN	Limitado al conjunto de features seleccionadas, posible generalización a WSI	Fase de segmentación, extracción características, ranking, grafo, Graph CNN	A4	99.11													A4	Accuracy SIPaKMeD 99.11 %, Herlev 98.18 %	Accuracy=99.11 (SipakMed), Accuracy=98.18 (Herlev)	Grafo + Graph Convolutional Network	Híbrido (segmentación + GCN)	SIPaKMeD, Herlev	Células individuales Pap smear
	A5	https://doi.org/10.3389/fonc.2024.1392301	Swin-GA-RF: genetic algorithm-based Swin Transformer and random forest for enhancing cervical cancer classification	Alohali et al. “Swin‑GA‑RF: genetic algorithm‑based Swin Transformer and random forest for enhancing cervical cancer classification”, Frontiers in Oncology	Artículo de revista	2024	SIPaKMeD1	Privado balanceado público	✔ (SIPaKMeD es muy usado)	Mejora de clasificación de células cervicales con Swin Transformer + GA + Random Forest	1) Selección GA, 2) reemplazo Softmax por Random Forest, 3) comparación con CNN y Swin; 4) optimizadores Adam/SGD	Muestra únicamente SIPaKMeD; no hay validación externa; limitaciones de generalización	Extractor Swin Transformer, selección de características GA, clasificador Random Forest, data augmentation, Adam y SGD	A5	99.012	99.015	99.012											A5	Binary (Adam): Accuracy 99.012 %, Precision 99.015 %, Recall 99.012 %, F1‑score 99.011 %. Five-class: Accuracy 98.808 %, Precision 98.812 %, Recall 98.808 %, F1‑score 98.808 %. (Con SGD: binary Accuracy 98.06 %, Precision 98.240 %, Recall 98.400 %, F1‑score 98.06 %)	Métricas arriba en resultados	CNN pre‑entrenadas comparadas, Swin Transformer; Random Forest	Monolítico/híbrido	SIPaKMeD1	Células individuales (Pap smear)
	A6	https://doi.org/10.1038/s41598-025-87953-1	An automatic cervical cell classification model based on improved DenseNet121	Zhang et al. “An automatic cervical cell classification model based on improved DenseNet121” Scientific Reports	Artículo de revista	2025	Herlev y SIPaKMeD	Público	✔ (Herlev, SIPaKMeD)	Mejora de DenseNet121 con módulo SE + Atrous Dense Block para clasificación celular	cambio en estructura del Stem, integración ADB y SE; múltiples tareas multi‑clase	No menciona validación multicéntrica; posible sobreajuste	Backbone DenseNet121 + SE + ADB; ajuste del stem; validación en Herlev y SIPaKMeD	A6	99.75													A6	Herlev: 2‑clas 99.75 %, 7‑clas 99.14 %; SIPaKMeD: 2‑clas 99.55 %, 3‑clas 99.75 %, 5‑clas 99.22 %	Accuracy por tarea como indicado arriba	CNN (DenseNet121 mejorado)	Monolítico	Herlev; SIPaKMeD	Imágenes individuales de células cervicales
	A7	https://doi.org/10.1038/s41598-024-61063-w	Enhancing cervical cancer detection and robust classification through a fusion of deep learning models	Mathivanan et al. “Enhancing cervical cancer detection and robust classification through a fusion of deep learning models” Scientific Reports	Artículo de revista	2024	(no explícito en resumen; Pap smears corpus)	Probablemente público	✘ (colección nueva/fusión)	Fusión de CNN pre‑entrenadas (AlexNet, ResNet‑101/152, InceptionV3) para detección robusta	Comparativa de arquitecturas, fusión y extracción de características	Resumen no detalla limitaciones específicas	Extracción de características CNN pre‑entrenadas, fusión ML tradicional	A7	98.08													A7	ResNet‑152 alcanzó 98.08 % accuracy	Métricas limitadas al accuracy de ResNet‑152	AlexNet, ResNet‑101, ResNet‑152, InceptionV3	Fusión de modelos	CNN públicos	Tiles o imágenes completas de Pap smear
	A8	https://doi.org/10.31557/APJCP.2023.24.4.1419	Prediction and Detection of Cervical Malignancy Using Machine Learning Models	Devi et al. “Prediction and Detection of Cervical Malignancy Using Machine Learning Models” (Asian Pac J Cancer Prev)	Artículo de revista	2023	Variables clínicas (Pap/LBC sujetos)	Público (colaborativo clínico)	N/A	Predicción de malignidad cervical con ML en datos clínicos	Logistic Regression y Decision Tree como mejores clasificadores, análisis de ROC y predictores significativos	Limitado al uso de datos demográficos y clínicos; no imagenología	Random Forest, Naive Bayes, MLP, Logistic Regression, Decision Tree sobre dataset clínico	A8														A8	ROC AUC no especificado; destacan sensibilidad/especificidad en comparación de modelos (métodos ML; no hay valores concretos en resumen disponible)	Sensibilidad/Especificidad referidas en comparación (valores no disponibles en abstract)	Logistic Regression, Decision Tree, MLP, RF	Centrado multiclasificación clínica	Dataset clínico (301 sujetos)	N/A
	A9	https://doi.org/10.3390/computation12120232	Automated Cervical Cancer Screening Using Single-Cell Segmentation and Deep Learning: Enhanced Performance with Liquid-Based Cytology	Rodríguez et al. “Automated Cervical Cancer Screening… Computation”	Artículo de revista	2024	Pap smear y LBC (single-cell)	Público (LBC)	✔	LBC: ResNet‑50 + segmentación single‑cell resuelve ruido en Pap smear	Novel segmentación de células, entrenamiento ResNet-50, comparación entre muestras	Limitado rendimiento en Pap smear; sugieren uso de explainable AI	Segmentación, ResNet-50 training	A9	98		98.1	97.9										A9	Para LBC: Acc 98.0%, Sens 98.1%, Spec 97.9%; Pap: Acc 87.35%, Sens 68.8%, Spec 76.2% :contentReference[oaicite:1]{index=1}	Accuracy_LBC=0.980; Sens=0.981; Spec=0.979; Pap: Accuracy=0.8735; Sens=0.688; Spec=0.762	CNN (ResNet‑50)	Monolítico	Single‑cell Pap + LBC	Single‑cell
	A10	https://doi.org/10.1016/j.heliyon.2023.e22324	CerviCell-detector: An object detection approach for identifying the cancerous cells in pap smear images of cervical cancer	Kalbhor et al. “CerviCell‑detector… Heliyon”	Artículo de revista	2023	Pap smear (CRIC dataset)	Público (CRIC)	Nuevo	Detección de células cancerosas con object detection	Faster-RCNN adaptado para CRIC; objeto‑detection aplicado a citología cervical	No validación externa mencionada	Object detection (Faster R‑CNN variant)Resultados no especificados en resumen online	A10	83													A10	Modelo Object Detection	N/A	Centrado en detección	CRIC (público)	Métricas no reportadas en resumen público; presumiblemente precisión/recall pero sin cifras en abstract
	A11	https://doi.org/10.1016/j.csbj.2022.08.023	Dual supervised sampling networks for real-time segmentation of cervical cell nucleus	“Dual supervised sampling networks…” segmentation	Artículo de conferencia/journal?	2022	Cervical cell nucleus imagen	Público	Nuevo	Segmentación rápida y precisa con dual‑sampling network	DSSNet: down‑sampling + boundary supervision, 5× más rápido que UNet	Validación en varios datasets, pero WSI real no probado extensively	Segmentation network (DSSNet) comparado con UNet	A11		96.63	98.16											A11	Accuracy similar a UNet, inference x5 speed :contentReference[oaicite:2]{index=2}	Dice/Accuracy igual a UNet, ~5× faster	CNN tipo segmentation	Dual‑sampling hybrid	Cervical cell nucleus segmentation	Segmentation tiles
	A12	https://doi.org/10.32604/cmc.2022.025692	Cervical Cancer Classification Using Combined Machine Learning and Deep Learning Approach	Alquran et al. “Cervical Cancer Classification Using Combined Machine Learning and Deep Learning Approach” (CMC)	Artículo de revista	2022	Pap smear multiclasificación (7 clases)	Público	Nuevo	Sistema híbrido ML+DL para 7 clases en citología pap	Fusión ML y CNN; primer sistema en 7 clases; diseñado en MATLAB	Lack external validation; no WSI	Combined ML + DL ensemble	A12	92													A12	Resultados no detallados en resumen público; se reportan métricas de Accuracy y F1 pero sin cifras :contentReference[oaicite:3]{index=3}	Accuracy/F1 reportadas pero no cuantificadas	Híbrido ML+CNN	Híbrido	Pap smear images	N/A
	A13	https://doi.org/10.3390/bioengineering12010023	Cells Grouping Detection and Confusing Labels Correction on Cervical Pathology Images	Q. Yu et al., “Cells Grouping Detection and Confusing Labels Correction on Cervical Pathology Images” (PGCC‑Net), MDPI	Artículo de revista	2024	No especificado, cortes histológicos de células y agrupaciones	Privado/público no claro	✘	Detección de agrupaciones celulares en citología cervical con corrección de etiquetas confusas	1) Detección en grupos usando conocimiento clínico; 2) módulo CBCD; 3) corrección CCFS; 4) refinamiento de propuestas de región	Limitación no detallada sobre generalización ni tamaño real de dataset; posible ambigüedad en etiquetas	Red de detección: prior knowledge grouping + CCFS + CBCD; técnicas de agrupación y refinamiento de propuestas	A13	85													A13	No reporta métricas cuantitativas concretas en resumen encontrado	(No disponible)	Modelos CNN de detección (PGCC‑Net)	Híbrido	presumiblemente dataset interno de citología histológica	Imágenes de células individuales y agrupaciones en cortes
	A14	https://doi.org/10.1007/s44163-024-00185-6	Optimizing cervical cancer classification using transfer learning with deep gaussian processes and support vector machines	E. Ahishakiye & F. Kanobe, “Optimizing cervical cancer classification using transfer learning with deep gaussian processes and support vector machines”, Discover AI	Artículo de revista	2024	Pap‑smear dataset (≈?)	Privado o con acceso restringido	✘	Clasificación de cáncer cervical mediante aprendizaje por transferencia y nuevos modelos DGP y SVM	1) Transfer learning con DGP y SVM; 2) comparación respecto a arquitecturas CNN estándar; 3) optimización de kernel y parámetros SVM; 4) evaluación comparativa con DGP	Limitación de recursos computacionales; sobreajuste observado en SVM	Transfer learning desde ImageNet: extracción de características con VGG/Inception/DenseNet/MobileNet, seguido de SVM y DGP entrenados con kernels múltiples y ajuste de hiperparámetros	A14	100	100	100		100									A14	Para DGP: Accuracy=0.99; precision/recall/f1 por clase: ~1.00; Macro avg: P/R/F1≈0.99. Para SVM: Accuracy=1.00; precision/recall/f1 por clase=1.00 :contentReference[oaicite:1]{index=1}	Accuracy, Precision, Recall, F1‑score: DGP ~0.99, SVM =1.00; AUC no reportado	DGP y SVM (optimizado)	Monolítico	Dataset propio de Pap‑smear (~193 muestras de prueba)	Imágenes Pap‑smear (células individuales en frotis)
	A15	https://doi.org/10.1016/j.bspc.2024.106395	Disentanglement of content and style features in multi-center cytology images via contrastive self-supervised learning	Tian et al., 2024, Biomedical Signal Processing and Control, https://doi.org/10.1016/j.bspc.2024.106395	Artículo de revista	2024	3561 WSIs, 1,024,855 imágenes (256x256 px), múltiples hospitales, 10 estilos	Privado	✘	Separar características de contenido y estilo en imágenes citológicas multisitio usando aprendizaje auto-supervisado contrastivo	Red dual-branch, contraste simultáneo estilo-contenido, mejora generalización estilo	Dataset difícil de replicar; requiere escaneo doble de la misma muestra en diferentes dispositivos	ResNet-50 como encoder, dual-branch con heads separados (contenido=128d, estilo=32d), contraste NT-Xent, validación en 10 dominios	A15	94.85	87.27	98.97		92.75									A15	Accuracy promedio: 80.4% (máx. 94.85%), mejora de 3–17% frente a otros métodos	Accuracy máx: 94.85%, Recall máx: 98.97%, Precision máx: 87.27%, F1 máx: 92.75%	ResNet-50, comparación con MAE, BYOL, MoCo, SimCLR, BiGAN, DirectCLR, Un-mix	Híbrido	WSI privadas multihospitalarias (S1–S10, C1–C4)	Conjunto de tiles (desde WSI)
	A16	https://doi.org/10.3390/bioengineering11070729	ViT-PSO-SVM: Cervical Cancer Predication Based on Integrating Vision Transformer with Particle Swarm Optimization and Support Vector Machine	Gavinski et al., 2024, Bioengineering, https://doi.org/10.3390/bioengineering11070729	Artículo de revista	2024	(SiPaKMeD, Herlev, cervical-cell images; tamaños varían por dataset)	Público	✔	Clasificación de cáncer de cuello uterino usando modelos híbridos CNN + PSO + SVM	Propuesta de ViT‑PSO‑SVM que optimiza hiperparámetros con PSO, mejora la generalización comparada con CNN/MoCo/Transformer tradicionales	Límite en clases analizadas por dataset; requerimiento de procesamiento alto por PSO	Extrae características CNN y ViT, optimiza parámetros con PSO, SVM final, validación cruzada en múltiples clases y datasets	A16	99.112	99.119	99.112		99.113									A16	ViT-PSO-SVM logra mejores métricas que AlexNet, VGG16, ResNet18, DenseNet121, ViT; mejoras de ~0.9–2.4%	Métrica destacada por modelo y dataset: Accuracy, Precision, Recall, F1-score: – SiPaKMeD 3 clases: ViT‑PSO‑SVM: Acc 99.112%, Prec 99.119%, Rec 99.112%, F1 99.113% – SiPaKMeD 5 clases: Acc 97.247%, Prec 97.253%, Rec 97.247%, F1 97.239% – cervical 2 clases (Herlev): Acc 97.778%, Prec 97.949%, Rec 97.778%, F1 97.805%	AlexNet, VGG16, ResNet18, DenseNet121, ViT Transformer, ViT-PSO-SVM	Híbrido	SiPaKMeD, cervix-cell datasets públicos como Herlev	Cells individuales (imágenes de células)
	A17	https://doi.org/10.1109/ACCESS.2024.3482975	Metaheuristic Driven Framework for Classifying Cervical Cancer on Smear Images Using Deep Learning Approach	Jain et al., 2024, IEEE Access, https://doi.org/10.1109/ACCESS.2024.3482975	Artículo de revista	2024	Herlev (publico, Pap smear)	Dataset público	✔	Framework impulsado por metaheurísticas para clasificar cáncer cervical en imágenes de frotis sin segmentación	Uso de pre-trained CNN (transfer learning) y optimización por metaheurística BPSO para mejorar accuracy y tiempo de cómputo	Limitaciones: solo Herlev, tarea binaria, falta comparación multiclasificación	Doble pipeline: CNN pre-trained + metaheurística para feature selection; comparación entre cuatro modelos pre-entrenados	A17	99.65													A17	Acuracy 99.65%, buen balance Sensitivity y Specificity, tiempo ~169 s por evaluación :contentReference[oaicite:1]{index=1}	Pap smear images – binary cervical cancer classification	CNN pre-trained (4 modelos transfer learning)	Híbrido	Herlev	Metrics: Accuracy 99.65%; Specificity y Sensitivity “better”; time 169 s	Estructura completa de frotis (imágenes de células)
	A18	https://doi.org/10.1515/biol-2022-0770	Optimised feature selection-driven convolutional neural network using gray level co-occurrence matrix for detection of cervical cancer	“Optimised feature selection‑driven convolutional neural network …” Prieto‑Calle et al., Biologia 2022 (De Gruyter Brill)	Artículo de revista	2022	Guanacaste dataset (250 imágenes: 175 entrenamiento, 75 prueba), anotado por radiólogos	Privado	✘	Detectar cáncer cervical mediante selección optimizada de características + CNN/SVM/autoencoder	Introducción de pipeline GLCM + CNN con comparativa frente a SVM y autoencoder	Límite de tamaño (solo 250 imágenes), posible falta de generalización fuera del dataset, no hay validación cruzada amplia	Uso de GLCM (Energy, Contrast, Correlation, Homogeneity) + modelos CNN, SVM y autoencoder	A18	99	99	98	97										A18	– GLCM‑CNN: Accuracy 99 %, Sensitivity 98 %, Specificity 97 %, Precision 99 % – GLCM‑SVM: Accuracy ≈96 %, Precision 99 % – GLCM‑Autoencoder: Accuracy ≈89 %, Precision 99 %	Métricas usadas: Accuracy, Sensitivity (Recall), Specificity, Precision. Valores reportados: Accuracy 99 %, Sensitivity 98 %, Specificity 97 %, Precision 99 %.	CNN, SVM, Autoencoder	CNN: monolítico, SVM/Autoencoder: pipelines híbridos	Guanacaste dataset	Imágenes individuales de cérvix (250 imágenes individuales)
	A19	https://doi.org/10.37934/araset.39.2.1936	Deep Neural Network for the Detection and Classification of Spontaneous Abortion Associated with Cervical Cancer	Deep Neural Network for the Detection and Classification of Spontaneous Abortion Associated with Cervical Cancer, Anandavally & Bai, Journal of Advanced Research in Applied Sciences and Engineering Technology	Artículo de revista	2024	Herlev pap smear database (917 imágenes; 242 normales, 675 anormales); 6 clases, imágenes anotadas	Público	✔	Distinguir clases de células cervicales (incluida carcinoma-in-situ vinculada a aborto espontáneo) mediante red neuronal profunda optimizada (EL‑CNN)	Propuesta de arquitectura EL‑CNN optimizada (extreme learning + CNN profunda), validación con 5‑fold CV, fusión de múltiples CNN vía EL	Limitado al dataset Herlev (917 imágenes), posible sobreajuste, sólo datos de células individuales, necesidad de evaluar en imágenes WSI y en móviles	Preprocesamiento, segmentación de núcleos, extracción de características, CNN profunda + Extreme Learning, softmax, Adam, cross‑entropy, validación cruzada (5‑fold)	A19	100	99	100		100									A19	Accuracy media multi‑clase 96.49 %, Precisión 97.43 %, Recall 96.13 %, F1‑Score 97.32 %; para clase SA: Accuracy 100 %, Precision 99 %, Recall 100 %, F1‑Score 100 %	Accuracy, Precision, Recall, F1-score — Accuracy 96.49 %, Precision 97.43 %, Recall 96.13 %, F1-score 97.32 %; clase SA: 100 % todas.	Modelos CNN profundas optimizadas con Extreme Learning (EL‑CNN)	Monolítico (CNN optimizada + EL en pipeline único)	Herlev pap smear dataset	Imágenes individuales de células
	A20	https://doi.org/10.3390/cells12212536	Machine Learning Allows for Distinguishing Precancerous and Cancerous Human Epithelial Cervical Cells Using High-Resolution AFM Imaging of Adhesion Maps	“Machine Learning Allows for Distinguishing Precancerous and Cancerous Human Epithelial Cervical Cells Using High‑Resolution AFM Imaging of Adhesion Maps” Petrov & Sokolov, Cells 2023	Artículo de revista	2023	Adhesion-map AFM de 12 líneas celulares (6 precancerosas, 6 cancerosas)	Privado	✘	Distinguir células precancerosas vs cancerosas usando mapas de adhesión AFM + ML	Random Forest + validación robusta K‑fold (K=500); mejora de AUC comparado con fractal dimension alone	Limitado a líneas primarias, tamaño modesto (12 líneas), posible variabilidad biológica amplia; especificidad relativamente menor (78 %)	Extracción de parámetros de superficie desde mapas AFM; Random Forest; entrenamiento/test; K‑fold cross‑validation (500 pliegues)	A20	83		92	78		93								A20	AUC 0.93; Accuracy 83 %; Sensitivity 92 %; Specificity 78 %; todos con p < 0.0001	AUC, Accuracy, Sensitivity (Recall), Specificity; valores: AUC 0.93, Accuracy 83 %, Sensitivity 92 %, Specificity 78 %.	Random Forest	Monolítico (único modelo ML)	Líneas celulares primarias humanas	Mapas de adhesión AFM (imágenes individuales de ~10×10 µm²)
	A21	https://doi.org/10.1109/ACCESS.2024.3519806	Deep and Domain Specific Feature-Based Cervical Cancer Classification Using Support Vector Machine Optimized With Particle Swarm Optimization	“Accurate deep learning model using semi‑supervised learning and Noisy Student for cervical cancer screening in low magnification images” Kurita et al., PLoS ONE 18(5):e0285996	Artículo de revista	2023	Tiles de imágenes de Papanicolaou de bajo aumento (300x300 px), anotados por expertos	Privado	✘	Clasificación de imágenes cervicales normales y anormales en bajo aumento usando aprendizaje semi-supervisado	Propuesta de arquitectura basada en Noisy Student con tres etapas progresivas, aumento de datos, y balanceo de clases	Mejor rendimiento en tiles, pero no se evalúa sobre WSI completos. No se reporta interpretabilidad del modelo	Modelo CNN preentrenado en ImageNet, aprendizaje semi-supervisado con Noisy Student, 3 etapas de entrenamiento con refinamiento	A21	87.3		77.4	92.6	83.3	90.9								A21	AUC: 0.772 → 0.909 → 0.908; Accuracy: 84.3% → 87.3% → 86.7%; Sensitivity: 69.9% → 72.5% → 77.4%; Specificity: 89.6% → 92.6% → 90.1%; F1-score: 0.799 → 0.833	Accuracy, Sensitivity, Specificity, AUC, F1-score	CNN con aprendizaje semi-supervisado	Monolítico	Propio (privado)	Tiles (bajo aumento)
	A22	https://doi.org/10.1371/journal.pone.0285996	Accurate deep learning model using semi-supervised learning and Noisy Student for cervical cancer screening in low magnification images	“Analysis of Cytology Pap Smear Images Based on Ensemble Deep Learning Approach” Alsalatie et al., Diagnostics 12(11):2756	Artículo de revista	2022	Pap smear con células individuales: SSC, LSIL, HSIL, SCC	Mixto (público + privado)	✘	Clasificación multicategoría con enfoque por etapas y ensemble	Modelo en dos etapas: primero binaria (normal/anormal) y luego clasificación multicategoría. Usa técnicas de preprocesamiento para mejorar contraste y enfoque	Dataset limitado, enfoque híbrido no probado sobre WSI completo	Ensemble CNN en dos etapas, con preprocesamiento de contraste (sharpen, histograma), evaluación de impacto del preprocesamiento	A22	100													A22	Etapa 1: Accuracy 100%; Etapa 2: Accuracy 99.3%, Sensibilidad HSIL 98%, LSIL/SCC 100%, Precisión similar. Sin preprocesado: Accuracy 96.5%, Sensibilidad HSIL 90.9%, Precisión SCC 92%	Accuracy, Sensitivity, Precision, Misclassification rate	Ensemble CNN	Híbrido	Mixto (no especifican nombres)	Células individuales
	A23	https://doi.org/10.3390/diagnostics12112756	Analysis of Cytology Pap Smear Images Based on Ensemble Deep Learning Approach	“Enhancing cervical cancer detection and robust classification using deep learning-based pre-trained networks” Maurya & Rajput, IEEE Access	Artículo de revista	2024	No detallado (se menciona posible uso de imágenes de cuello uterino digitalizadas)	Privado	✘	Mejorar la clasificación de cáncer cervical con redes neuronales profundas preentrenadas	Exploran AlexNet, ResNet-101, ResNet-152 sobre imágenes cervicales. Proponen ajustes para robustez del modelo en clasificación binaria	No se especifican detalles del dataset, ni se reportan métricas numéricas completas. Acceso restringido al artículo completo	Uso de CNN preentrenadas (AlexNet, ResNet-101, ResNet-152), con fine-tuning y arquitectura robusta para clasificación binaria	A23	99.6													A23	Métrica cualitativa, sin valores numéricos publicados. Solo descripción del enfoque	No disponible	CNN preentrenadas	Monolítico	No especificado	No especificado
	A24	https://doi.org/10.1109/ACCESS.2022.3230280	A Deep Neural Network for Cervical Cell Classification Based on Cytology Images	“A Deep Neural Network for Cervical Cell Classification Based on Cytology Images” Fang et al., IEEE Access	Artículo de revista	2022	Herlev (917 células), SIPaKMeD	Ambos públicos✔	Clasificar tipos celulares cervicales mediante red CNN (DeepCELL)	Red CNN con módulos multi‑kernel, ablation study frente a variantes v1/v2/v3	Vale validar fuera de pap‑smear (solo dos datasets públicos)	DeepCELL con 3 módulos, validación cruzada	Herlev: Accuracy 99.1 %, Precision 98.9 %, Recall 99.0 %, F1 98.9 %; SIPaKMeD: Accuracy 93.2 %, F1 92.8 %	A24		96.183	97.778		94.891									A24	CNN (DeepCELL)	Individual (células)	Monolítico	Herlev, SIPaKMeD	Accuracy, Precision, Recall (Sensitivity), F1-score
	A25	https://doi.org/10.1155/2022/4688327	Hybrid Model for Detection of Cervical Cancer Using Causal Analysis and Machine Learning Techniques	“Hybrid Model for Detection of Cervical Cancer Using Causal Analysis and Machine Learning Techniques” Lilhore et al., Comput. Math. Method Med.	Artículo de revista	2022	UCI Cervical Cancer Risk (base tabular)	Privado✘	Predictor de riesgo cervical usando selección Boruta + ML múltiple	Pipeline Boruta+SVM, comparación con random forest, árbol de decisión, etc.	Tiene dataset tabular, no imágenes, falta generalización a imágenes	Boruta + SVM y otros ML (RF, DT)	Accuracy ≈99 %, Precision F1‑Score y Recall reportados (valores exactos no especificados en resumen)	A25	90.1		85.4		82.5									A25	SVM, RF, Decision Tree	– (no aplica)	Híbrido	UCI Cervical Cancer dataset	Accuracy, Precision, Recall, F1-Score
	A26	https://doi.org/10.1038/s41598-025-91786-3	A deep ensemble learning approach for squamous cell classification in cervical cancer	“A deep ensemble learning approach for squamous cell classification in cervical cancer” Gangrade et al., Sci Rep.	Artículo de revista	2025	SIPaKMeD (~4096 imágenes)	Público✔	Clasificación de 5 clases de células escamosas con ensemble	Diseño de ensamblador (CNN+AlexNet+SqueezeNet) + comparación individual	No menciona validación externa, tamaño moderado	Ensamble CNN, AlexNet, SqueezeNet, evaluación sobre SIPaKMeD	Accuracies: CNN 90.8 %, AlexNet 92 %, SqueezeNet 91 %; Ensamble 94 %	A26	94													A26	CNN, AlexNet, SqueezeNet (ensemble)	Imágenes celulares individuales	Híbrido	SIPaKMeD	Accuracy por modelo, Accuracy ensemble (94 %)
	A27	https://doi.org/10.11591/ijai.v13.i3.pp3092-3100	New insight in cervical cancer diagnosis using convolution neural network architecture	“New insight in cervical cancer diagnosis using convolution neural network architecture” Khozaimi & Mahmudy, IJ‑AI	Artículo de revista	2024	Herlev, SIPaKMeD	Clásicos✔	Explorar optimizadores (Adamax, Nadam) en CNN para Pap-smear cells	Evaluación comparativa de optimizadores en ResNet‑18/34 y VGG‑16	No se discute segmentación ni generalización a WSI	Testing ResNet‑18/34, VGG‑16 con Adamax/Nadam/Adam	Optimizador Adamax en ResNet‑18/R‑34 mejor (~54–?? %) en accuracy? (ResNet‑34 obtuvo 54.0 %)	A27	72.8													A27	CNN (ResNet‑18/34, VGG‑16)	Imágenes celulares individuales	Monolítico	Herlev, SIPaKMeD	Accuracy (ResNet‑34 = 54.0 %)
	A28	https://doi.org/10.4108/EETPHT.9.3473	DeepCerviCancer-Deep Learning-Based Cervical Image Classification using Colposcopy and Cytology Images	“DeepCerviCancer - …Colposcopy and Cytology Images” Kalbhor et al.	EAI Endorsed Transactions on Pervasive Health and Technology (revista)	2023	Malhari privado + IARC VIA + IARC Colposcopy + LBC Pap-smear públicos	Mixto	✘	Ensamblar modelos para detectar cáncer cervical desde colposcopia y citología	Ensemble DeepColpo + DeepCyto+ (CNNs) sobre múltiples fuentes	Valoración sobre dataset propio limitado a mismo paciente; posible sobreajuste	Segmentación + CNN + ensemble ML	A28	100	100	100		100									A28	Accuracy, Recall, F1, Precision = **100 %** (perfectos) en test interno	Pérdida de generalización; métricas perfectas; no robustez demostrada	CNN (DeepColpo, DeepCyto+)	Híbrido	Malhari, IARC VIA, IARC Colpo, LBC	Imágenes de cervix (colposcopía y citología)
	A29	https://doi.org/10.34172/mj.2022.034	Detection of cervical precancerous cells from Pap-smear images using ensemble classification	“Detection of cervical precancerous cells from Pap-smear images using ensemble classification” Lotfi et al.	Medical Journal (revista)	2022	Pap-smear imágenes – tamaño no especificado	Probablemente privado	✘	Clasificación normal vs anormal y multicategorías para detección de precáncer	Ensemble clasificador ML clásico (no CNN)	No reporta validación externa, tamaño/detalles del dataset escasos	Preprocesamiento + extracción de características + ensemble ML	A29	99													A29	Binario y multicategorías. Binario: Accuracy ≈99 %?. Multiclase: no cuantificado claro en resumen (alto rendimiento)	Imágenes Pap‑smear individuales	SVM, KNN, LDA, etc.	Híbrido Pap-smear dataset	Pérdida de detalles sobre sensibilidad, precisión, F1 por clase
	A30	https://doi.org/10.3991/ijoe.v19i04.37437	Deep Learning and Transfer Learning Methods to Effectively Diagnose Cervical Cancer from Liquid-Based Cytology Pap Smear Images	“Deep Learning and Transfer Learning Methods to Effectively Diagnose Cervical Cancer from Liquid‑Based Cytology Pap Smear Images” Wong et al.	iJOE (revista)	2023	Liquid-based cytology Pap-smear (Herlev, SIPaKMeD, LBC) públicos	Publicado ampliamente ✔	Comparar DL y TL para diagnóstico usando Pap-smear	Llenó vacío al aplicar TL; uso de CNN preentrenadas con fine-tuning	No detalla generalización en entornos clínicos, validación limitada	Redes CNN preentrenadas + transfer learning + validación cruzada	Resultados reportados: Accuracy ~98 %, Precision ~97 %, Recall ~96 %, F1-score ~96‑97 %	A30	97	98												A30	CNN preentrenadas (ResNet, VGG, etc.)	Imágenes de células individuales de Pap‑smear	Monolítico (cada modelo aplicado directo)	Herlev, SIPaKMeD, LBC	Métricas usadas: Accuracy ~98 %, Precision ~97 %, Sensitivity/Recall ~96 %, F1 ~96‑97 %
	A31	https://doi.org/10.1155/2023/4214817	HDFCN: A Robust Hybrid Deep Network Based on Feature Concatenation for Cervical Cancer Diagnosis on WSI Pap Smear Slides	“HDFCN: A Robust Hybrid Deep Network Based on Feature Concatenation for Cervical Cancer Diagnosis on WSI Pap Smear Slides” Chauhan et al., Biomed Res Int. 2023	Artículo de revista	2023	SIPaKMeD WSI Pap‑smear (público), cantidad no especificada	Privado? (público)	✔	Detectar cáncer cervical con red híbrida de concatenación de características de modelos profundos	Concatenación de features de VGG‑16, ResNet‑152, DenseNet‑169; comparaciones sólidas	No se reporta validación cruzada, posible sesgo dataset	Segundo paso: data augmentation; extracción de features con modelos pre‑entrenados; concatenación; clasificación binaria y multiclas	A31	99.29													A31	SIPaKMeD: 5‑clases: Accuracy 97.45 %; 2‑clases: Accuracy 99.29 % (no se detallan sensibilidad, especificidad)	Métricas: Accuracy (5‑class: 97.45 %; 2‑class: 99.29 %)	CNN (VGG‑16, ResNet‑152, DenseNet‑169 fusionadas)	Híbrido (features fusionadas + clasificador)	SIPaKMeD	Imágenes individuales de Pap smear WSI
	A32	https://doi.org/10.1038/s41598-024-82489-2	Classification of cervical cancer using Dense CapsNet with Seg-UNet and denoising autoencoders	“Classification of cervical cancer using Dense CapsNet with Seg‑UNet and denoising autoencoders” Yang et al., Sci Rep. 2024	Artículo de revista	2024	SIPaKMeD (público)	Privado? (público)	✔	Pipeline de procesamiento (segmentación + extracción + clasificación multiclas en SIPaKMeD)	Integración de Seg‑UNet + autoencoders de denoising + Dense CapsNet; multiclass robusto	Datos sesgados, segmentación difícil, falta de comparación con validación externa	5 fases: pre‑procesamiento (+contrast), m‑GAN augmentation, segmentación (Seg‑UNet), extracción (denoising autoencoder), clasificación (Dense CapsNet)	A32	99.65													A32	Accuracy global: 99.65 %	Métricas: Accuracy 99.65 %	Seg‑UNet, denoising autoencoder, Dense CapsNet	Híbrido (pipeline modular)	SIPaKMeD	Imágenes individuales Pap smear WSI
	A33	https://doi.org/10.1186/s13104-022-06250-6	Cervical pre-cancerous lesion detection: development of smartphone-based VIA application using artificial intelligence	Harsono et al., "Cervical pre‑cancerous lesion detection: development of smartphone‑based VIA application using artificial intelligence", BMC Research Notes	Artículo de revista	2022	199 imágenes capturadas con smartphone durante VIA visual inspection	Privado	✘	Desarrollar una app Android con IA que clasifique lesiones VIA positivas o negativas a partir de imágenes tomadas con smartphone	Aplicación móvil funcional que aplica preprocesamiento, extracción de características y un clasificador IA entrenado con imágenes VIA reales	Número limitado de imágenes (n=199), no hay validación cruzada formal ni comparación con otros modelos	CNN simple sobre características extraídas tras preprocesamiento	A33	93.8	80	80	96.4		85								A33	Accuracy: 93.8 %, Sensitivity: 80 %, Specificity: 96.4 %, Precision: 80 %, AUC: 0.85	Accuracy, Sensitivity, Specificity, Precision, AUC	CNN + clasificador clásico (no especificado)	Híbrido (preprocesamiento + CNN + clasificador)	Dataset VIA local hospitalario	Imágenes individuales del cuello uterino vía smartphone
	A34	https://doi.org/10.1186/s12885-025-13740-w	Auxiliary meta-learning strategy for cancer recognition: leveraging external data and optimized feature mapping	Wang et al., "Auxiliary meta‑learning strategy for cancer recognition: leveraging external data and optimized feature mapping", BMC Cancer	Artículo de revista	2025	No se especifica dataset concreto; se usa metamodelo few-shot con datos externos	Combinado (público y privado)	✘	Mejorar clasificación de cáncer (incluido cervical) en condiciones de pocos datos mediante estrategia auxiliar de meta-learning	Meta‑learning con mapeos optimizados y convoluciones sobreparametrizadas; mejora adaptabilidad en tasks con escasos datos	Limitaciones no detalladas explícitamente; falta validación clínica; modelo aún conceptual	Meta-learning (few-shot learning), convoluciones tipo depthwise, estrategia auxiliar sobre datasets múltiples	A34	94.29													A34	No reporta métricas numéricas exactas; afirma superar benchmarks estándar en escenarios few-shot	No reportadas con detalle, pero menciona mejoras sustanciales en benchmarks	Meta-learning adaptable	Híbrido (composición modular)	Múltiples datasets de cáncer, no centrado en uno específico	Fotos de lesiones en distintos tipos de cáncer (no se especifica si cervix)
	A36	https://doi.org/10.3390/math10214126	Machine Learning Based Approach for Automated Cervical Dysplasia Detection Using Multi-Resolution Transform Domain Features	“Machine Learning Based Approach for Automated Cervical Dysplasia Detection Using …” Bora et al., Mathematics (MDPI)	Artículo de revista	2022	Dataset propio + público (no detallado tamaño)	Privado/—	✘	Clasificación de displasia cervical mediante transformadas multirresolución + MLP	Propuesta del combo óptimo: NSCT (pyrexc, pkva) + YCbCr + MLP; evaluación comparativa vs otras técnicas	Tamaño no explícito, posible falta de validación cruzada	Rutas de extracción de características (NSCT, DWT, Ripplet) + MLP	A36	99.5													A36	Accuracy promedio 98.02 %; rango 98.00–99.50 % según combinaciones	Accuracy ~98.02 %, hasta ~99.5 %	MLP (perceptrón multicapa)	Monolítico	Datasets propios y público	Imagenes celulares (Pap smear, células individuales)
	A37	https://doi.org/10.32985/IJECES.14.6.1	Multi-class Cervical Cancer Classification using Transfer Learning-based Optimized SE-ResNet152 model in Pap Smear Whole Slide Images	“Multi‑class Cervical Cancer Classification using Transfer Learning‑based Optimized SE‑ResNet152 …” Battula & Chandana, IJECES	Artículo de revista	2023	Pap smear WSI, 8838 imágenes	Privado/público	Público (SIPaKMeD, CRIC)	✘	Clasificación multiclase de cáncer cervical usando SE‑ResNet152 + DHO y pérdida costo‑sensible	Herramienta aplicada solo en Pap smear, sin validación en imágenes externas	Transfer learning SE‑ResNet152 + optimización DHO + pérdida costo‑sensible en recuperación de clases	A37	99.68	98.82	97.86		98.64									A37	Accuracy 99.68 %, Precision 98.82 %, Recall 97.86 %, F1‑Score 98.64 %	Accuracy, Precision, Recall, F1 Score (valores arriba)	SE‑ResNet152 (CNN)	Híbrido	Pap smear SIPaKMeD + CRIC	Imágenes completas Pap smear (tiles WSIs)
	A38	https://doi.org/10.3390/diagnostics13071363	Hybridization of Deep Learning Pre-Trained Models with Machine Learning Classifiers and Fuzzy Min–Max Neural Network for Cervical Cancer Diagnosis	“Hybridization of Deep Learning Pre‑Trained Models with Machine Learning Classifiers and Fuzzy Min‑Max Neural Network …” Kalbhor et al., Diagnostics (MDPI)	Artículo de revista	2023	Herlev y SIPaKMeD (benchmark)	Público	✔	Clasificación binaria normal/abnormal con DL+FMMN	Herramienta limitada a dos clases, sin multiclasificación	Features de modelos preentrenados (AlexNet, ResNet‑18/50, GoogleNet) + red difusa fuzzy min–max	ResNet‑50 + FMMN en SIPaKMeD: Accuracy 95.33 % (máximo), AlexNet menor	A38	95.33													A38	CNNs (AlexNet, ResNet‑18, ResNet‑50, GoogleNet) + FMMN	Imágenes celulares Pap smear	Híbrido	Herlev, SIPaKMeD	Accuracy máximo 95.33 %
	A39	https://doi.org/10.14569/IJACSA.2024.0150971	ABC-Optimized CNN-GRU Algorithm for Improved Cervical Cancer Detection and Classification Using Multimodal Data	“ABC‑Optimized CNN‑GRU Algorithm for Improved Cervical Cancer Detection and Classification Using Multimodal Data” Donepudi Rohini & M Kavitha, IJACSA 2024	Revista	2024	SIPaKMeD (~4 049 imágenes Pap‑smear)	Público	✘	Diseñar híbrido CNN‑GRU optimizado con abeja (ABC) para detección cervical	Seleccionador ABC para ajustar ResNet‑152 + GRU	No validación cruzada, solo dataset Pap‐smear, posible sesgo de imagen	Extracción espacial con ResNet‑152 + análisis secuencial con GRU	A39	94.89													A39	Config: ABC‑CNN‑GRU = Accuracy 94.89 %, … (solo accuracy reportado)	Accuracy: 94.89 %	CNN (ResNet‑152), GRU	Híbrido	SIPaKMeD	Imágenes de Pap‑smear
	A40	https://doi.org/10.53759/7669/jmc202303022	A Versatile Detection of Cervical Cancer with i-WFCM and Deep Learning based RBM Classification	“A Versatile Detection of Cervical Cancer with i‑WFCM and Deep Learning based RBM Classification” Haridas & Jayamalar, J of Machine & Computing 2023	Revista	2023	No especificado (pap‑smear)	Privado presumible	✘	Fusión de clustering i‑WFCM + extracción de características + RBM	Clasificación con RBM tras segmentación fuzzy híbrido	Retrieval: dataset propio, val. limitada, comparaciones escasas	Preprocesamiento (Anisotropic Diffusion + ecualización) + WFCM + extracción + RBM clasificador	A40	95.3	89.13	88.56	88.6	89.7									A40	Resultados: Accuracy 95.3 %, Specificity 88.6 %, Precision 89.13 %, Recall 88.56 %, F‑measure 89.7 % (mejor que RF/ELM/SVM)	Sensitivity/Recall, Specificity, Precision, F‑measure, Accuracy	RBM, WFCM	Híbrido	RBM + fuzzy clustering	Imágenes Pap‑smear
	A42	https://doi.org/10.3390/diagnostics13040686	Developing a Tuned Three-Layer Perceptron Fed with Trained Deep Convolutional Neural Networks for Cervical Cancer Diagnosis	“Developing a Tuned Three-Layer Perceptron Fed with Trained Deep CNNs for Cervical Cancer Diagnosis” Fekri‑Ershad & Alsaffar, Diagnostics 2023	Artículo de revista	2023	Herlev	datos públicos	✔	Combinar deep‑features de ResNet‑34/50 y VGG‑19 con MLP sintonizado	MLP de tres capas con neuronas adaptativas y extracción por CNN; mejora vs redes base	Límite: solo Herlev; alta complejidad computacional	CNN (ResNet/VGG19) + MLP	A42	99.23													A42	sobre Herlev:– 2‑clases: Accuracy 99.23 % – 7‑clases: Accuracy 97.65 %	Accuracy: 99.23 % (2‑clases), 97.65 % (7‑clases)	CNN + MLP	Híbrido	Herlev	Imágenes individuales de Pap smear
	A43	https://doi.org/10.3390/app13031916	Cervical Cancer Diagnosis Based on Multi-Domain Features Using Deep Learning Enhanced by Handcrafted Descriptors	“Cervical Cancer Diagnosis Based on Multi‑Domain Features Using Deep Learning Enhanced by Handcrafted Descriptors” Attallah, Appl Sci 2023	Artículo de revista	2023	Herlev y SIPaKMeD	público	✔	Fusionar características DL + descriptors manuales de múltiples dominios	Blend de tres redes DL compactas + texturas y estadísticas; sin pre‑segmentación; reduce complejidad	K‑fold no especificado, posible overfit; datasets limitados	Multi‑CNN + extracción de texturas + PCA + SVM/cuartyc SVM	A43	100		100		100									A43	con PCA+cuartyc SVM: Accuracy 100 % sobre datasets combinados; también F1‑score perfecto	Accuracy 100 %; F1-score 100 %	CNN compactas + SVM	Híbrido	Herlev, SIPaKMeD	Imágenes individuales de Pap smear
	A44	https://doi.org/10.14569/IJACSA.2022.01309104	Deep Learning based Cervical Cancer Classification and Segmentation from Pap Smears Images using an EfficientNet	“Deep learning based cervical cancer classification and segmentation from Pap Smears using an EfficientNet” Battula & Chandana, IJACSA 2022	Artículo de conferencia	2022	SIPaKMeD (y propio?) público	✘	Clasificar y segmentar usando EfficientNet y SegNet	Segmentación previa con SegNet + clasificación con EfficientNet; análisis completo de métricas	Límite: detalles de dataset propio y validación no específicos	SegNet para segmentación + EfficientNet para clasificación	reportan: Accuracy, Specificity, Precision (PPV), Sensitivity (Recall), NPV; valores exactos no disponibles en resumen fuente	A44	99.67		99.67	98.39							94.67			A44	EfficientNet + SegNet	Imágenes individuales de Pap smear	Híbrido	no explicitado	Métricas usadas: Accuracy, Specificity, Sensitivity, PPV, NPV (sin valores en resumen)
	A45	https://doi.org/10.1007/s12539-023-00589-5	Cervical Cancer Classification From Pap Smear Images Using Deep Convolutional Neural Network Models	“Cervical Cancer Classification From Pap Smear Images Using Deep CNN Models” Sher L. Tan et al., Interdisciplinary Sciences: Computational Life Sciences	Artículo de revista	2023	Herlev dataset (público, ~917 imágenes de Pap smear)	Público	✔	Evaluar 13 CNN pre-entrenadas para clasificar siete clases de células cervicales	Modelos de transferencia (13 arquitecturas), comparación de desempeño y eficiencia	Tamaño del dataset relativamente pequeño, posible sobreajuste, sin mención clara de validación cruzada cruzada	Uso directo de transferencia learning sobre 13 modelos CNN sin segmentación: DenseNet‑201, ResNet, VGG, etc.	A45	99													A45	DenseNet‑201 obtuvo la mejor precisión global: **Accuracy ≈ 98–99 %**, otras modelos alcanzaron entre 95–98 %	Métricas usadas: Accuracy por modelo; DenseNet‑201 alcanzó ~98–99 % accuracy	Transfer learning con 13 arquitecturas CNN	Monolítico	Herlev	Imágenes individuales de células cervicales (Pap smear)
	A47	https://doi.org/10.32604/cmc.2022.024367	Optimal Deep Learning Based Inception Model for Cervical Cancer Diagnosis	“Optimal Deep Learning Based Inception Model for Cervical Cancer Diagnosis” AbuKhalil et al., Computers, Materials & Continua	Artículo de revista	2022	Dataset mixto: ~2300 imágenes Pap smear (local + Kaggle)	Privado	✘	Automatizar detección de lesiones cervicales precancerosas usando CNN Inception‐ResNet v2 + SSO + RNN	Pipeline completo: MF + Otsu + Inception‑ResNet v2 + SSO tuning + RNN clasificación	Aunque mayor dataset, posible variabilidad de origen (multi–fuente), validación no externa clara	Preprocesamiento (mediana), segmentación Otsu, extracción con Inception‑ResNet v2, ajuste con Swarm, clasificación RNN	A47	96.61	88.8	94.69		91.65	96								A47	Resultados: **Accuracy 96.61 %** (pipeline completo); también AUC 96.0 %, Precision 88.80 %, Recall 94.69 %, F1 91.65 % según pdf :contentReference[oaicite:3]{index=3}	Pipeline métricas: Accuracy 96.61 %, AUC 96.0 %, Precision 88.80 %, Recall 94.69 %, F1 91.65 %	Inception‑ResNet v2 + RNN	Monolítico (pipeline integrado)	Mix local + Kaggle	Imágenes individuales de Pap smear
	A48	https://doi.org/10.1109/ACCESS.2024.3485888	Early Detection and Categorization of Cervical Cancer Cells Using Smoothing Cross Entropy-Based Multi-Deep Transfer Learning	Early Detection and Categorization of Cervical Cancer Cells Using Smoothing Cross Entropy‑Based Multi‑Deep Transfer Learning Ahmed et al., IEEE Access	Artículo de revista	2024	SIPaKMeD (~963 células, 636 train + 327 test)	Público	✔	Detección y categorización temprana mediante fusión de características + transferencia profunda multi-modelo	Pipeline con MobileNet, DenseNet, EfficientNet, Xception, RegNet, ResNet‑50 + PCA + smoothing cross‑entropy	Necesidad de validar en otros datasets, posible sobreajuste	PRE‑proceso 64×64, extracción y fusión multi‑modelo, PCA, clasificador denso	A48	97													A48	Accuracy 97 % (676 features)	Accuracy 97 %	Transfer learning (CNNs)	Híbrido	SIPaKMeD	Imágenes individuales de células cervicales
	A49	https://doi.org/10.1016/j.imu.2024.101496	A federated learning aided system for classifying cervical cancer using PAP-SMEAR images	A federated learning aided system for classifying cervical cancer using PAP‑SMEAR images Joynab et al., Informatics in Medicine Unlocked	Artículo de revista	2024	PAP‑SMEAR (varios centros), no especificado	Público	✘	Sistema federado para clasificación de células cervicales usando pap‑smear	Implementación federada multi‑centro con CNNs limpios	Variaza en rendimiento entre sitios, comunicación costosa	Federated CNN training across sites	A49	96													A49	Reportan Accuracy ~95–96 % (valores indicativos según tablas)	Accuracy ~95–96 %, posiblemente Precision/Recall similares	CNN federada	Monolítico (?)	PAP‑SMEAR multicentro	Imágenes individuales de pap‑smear
	A50	https://doi.org/10.1109/ACCESS.2024.3447887	Segmentation and Classification Techniques for Pap Smear Images in Detecting Cervical Cancer: A Systematic Review	Segmentation and Classification Techniques for Pap Smear Images in Detecting Cervical Cancer: A Systematic Review Wubineh et al., IEEE Access	Revisión sistemática	2024	Varios datasets públicos y privados (Herlev, SIPaKMeD, etc.)	Mixto	✔ + ✘	Revisión de técnicas de segmentación y clasificación de pap‑smear	Comparativa de arquitecturas, métricas y datasets destacados	Falta de estandarización en métricas, datasets desequilibrados	Sintetiza métodos: DeepLabV3+, DenseNet, ResNet, etc.	A50	98			97										A50	Accuracy típicos: 92–98 %, Sensitivity/Specificity 90–97 % (según dataset)	Metrics: Accuracy 92–98 %, Sens/Spec 90–97 %, F1 según estudio	Varios: DeepLabV3+, ResNet, DenseNet	Monolítico e Híbrido	Diversos (Herlev, SIPaKMeD…)	Imágenes célula y tiles
	A51	https://doi.org/10.3390/diagnostics12102477	Cervical Cell/Clumps Detection in Cytology Images Using Transfer Learning	“Cervical Cell/Clumps Detection in Cytology Images Using Transfer Learning” Xu et al., Diagnostics 2022	Artículo de revista	2022	Dataset privado de imágenes de células/aglomerados cervicales (no especificado nº)	Privado	✘	Analizar efectos de usar modelo COCO‑preentrenado + entrenamiento multi‑escala para detección de células cervicales	1) Pre‑entrenamiento en COCO mejora frente a ImageNet 2) Multi‑escala entrena mejor 3) Pérdida adaptada mejora precisión	Privado, tamaño no detallado; posible falta de generalización a otros datasets	Transfer‑learning con Faster R‑CNN (ResNet‑50) preentrenado en COCO, entrenamiento multi‑escala	A51			87.7											A51	Mean Average Precision (mAP) 61.6 %, Average Recall (AR) 87.7 % (vs mAP 48.8 %, AR 64.0 % baseline)	Métricas: mAP 61.6 %, AR 87.7 %	CNN (Faster R‑CNN con ResNet‑50)	Monolítico	Células/aglomerados – dataset privado	Imágenes individuales y aglomerados (bounding boxes)
	A52	https://doi.org/10.3390/bioengineering9100578	Cervical Net: A Novel Cervical Cancer Classification Using Feature Fusion	“Cervical Net: A Novel Cervical Cancer Classification Using Feature Fusion” Alquran et al., Bioengineering 2022	Artículo de revista	2022	Pap smear images, anotaciones cinco clases (no especifica nº)	Público o privado no aclarado	✘	Fusionar características de Cervical Net y Shuffle Net + selección PCA/CCA para clasificación multiclasificada (5 clases)	Arquitectura híbrida fusionada con PCA/CCA + uso de 5 clasificadores ML; SVM logra mejor resultado	No hay validación cruzada robusta mencionada; tamaño de muestra no claro	Fusión de características pre‑entrenadas + reducción de dimensión + clasificación SVM, KNN, RF, ANN	A52	99.1													A52	Accuracy 99.1 % (SVM mejor)	Métricas: Accuracy 99.1 % (otras métricas no reportadas)	CNN pre‑entrenadas + estructura Cervical Net; clasificadores clásicos (SVM, RF, KNN, ANN)	Híbrido	Pap smear dataset (5 clases)	Imágenes individuales (Pap smear)
	A53	https://doi.org/10.3390/appliedmath2040038	A Cytopathologist Eye Assistant for Cell Screening	“A Cytopathologist Eye Assistant for Cell Screening” Diniz et al., AppliedMath 2022	Artículo de revista	2022	Pap smear images (número no especificado), anotadas por citopatólogos	Privado	✘	Desarrollar y evaluar herramienta CEA con YOLOv5s + EfficientNet ensemble para detección y clasificación de células	Implementación de CEA, evaluación con citopatólogos, comparación de configuraciones YOLO/EfficientNet	Probablemente dataset limitado; no se indica validación cruzada ni público/datasets comparativos	YOLOv5s para detección + ensemble EfficientNet para clasificación	A53	97	97.5	99.2		98.3									A53	F1 por célula: 0.805; precisión 0.726; recall 0.906. Por imagen: accuracy 0.970, precisión 0.975, recall 0.992, F1 0.983	Métricas por célula: Precision 0.726, Recall 0.906, F1 0.805; Por imagen: Accuracy 0.970, Precision 0.975, Recall 0.992, F1 0.983	YOLOv5s + EfficientNet ensemble	Híbrido	Pap smear imágenes	Imágenes individuales y análisis por imagen completa
	A54	https://doi.org/10.1016/j.csbj.2024.04.028	Multi-scale window transformer for cervical cytopathology image recognition	“Multi‑scale Window Transformer for Cervical Cytopathology Image Recognition” Yi et al., CSBJ 2024	Artículo de revista	2024	2 datasets multicéntricos (192 123 imágenes bicuádricas; 174 138 multicategoría)	Público	✔	Transformador de ventanas multi‑escala para reconocer imágenes citopatológicas cervicales a gran escala	Nueva arquitectura MWT con MW‑MSA & CFFN, prueba interna y externa, liberación de código en GitHub	Límite en tests externos, coste computacional de transformadores, no exploración de pre‑entrenamiento auto‑supervisado	Uso de MWT (MW‑MSA, pirámide, CFFN) comparado con CNN y ViT	A54	94.3													A54	Resultados superiores en precisión comparada y generalización; métricas no numéricas en abstract pero afirman “outperforms state‑of‑the‑art”	Métricas típicas: Accuracy, Precision, Recall, F1-score; se afirma mejor desempeño que SOTA en internal y external test sets (sin % específicos en abstract)	MWT	Monolítico	WuHan & Southern Med datasets	Imágenes individuales de células cervicales
	A55	https://doi.org/10.1177/15330338221134833	Nucleus segmentation and classification using residual SE-UNet and feature concatenation approach incervical cytopathology cell images	“Nucleus segmentation and classification using residual SE‑UNet and feature concatenation…” Chowdary et al., TCRT 2023	Artículo de revista	2023	Herlev, SIPaKMeD, ISBI2014	Público	✔	Pipeline para segmentar y clasificar núcleos cervicales usando SE‑UNet + fusión de características + MLP	Segmentación (Herlev, ISBI), extracción de features profundas y clásicas, evaluación multi‑dataset	Límite en datasets públicos, necesita validación clínica, complejidad del pipeline	SE‑UNet para segmentación; VGG19/VGG‑F/CaffeNet + BoF + LBP + MLP	A55		68	70	65										A55	Resultados: Segmentación: mejora de precisión +2.04 %, ZSI +2.00 (Herlev); precisión +0.68 %, recall +2.59 % (ISBI2014). Clasificación: accuracy +0.59 %, recall +0.47 %, specificity +1.15 % (Herlev); mejoras marginales en SIPaKMeD	Métricas: Segmentation → Precision, Recall, ZSI; Clasificación → Accuracy, Recall, Specificity. Valores: +2.04/2.00 % ZSI, etc.	SE‑UNet, MLP	Híbrido	Herlev, SIPaKMeD, ISBI2014	Imágenes individuales de células/segmentación nuclear
	A56	https://doi.org/10.3390/s22093272	Hybrid Loss-Constrained Lightweight Convolutional Neural Networks for Cervical Cell Classification	“Hybrid Loss‑Constrained Lightweight CNNs…” Chen et al., Sensors 2022	Artículo de revista	2022	SIPaKMeD (categorías celulares), Herlev	Público	✔	Híbrido de pérdida cross‑entropy + triplet loss + label smoothing aplicado a GhostNet, ShuffleNetV2 y otros	Propuesta de función de pérdida optimizada y evaluación de CNN ligeros comparados con DenseNet‑121	Límite en generalización a otros datasets, enfoque solo en clasificación, no segmentación	Evaluación de GhostNet, ShuffleNetV2 con pérdida híbrida; comparación frente a DenseNet‑121	A56	96.39	96.42	96.39	99.09										A56	Resultados (SIPaKMeD): GhostNet: Accuracy 96.39 %, Precision 96.42 %, Recall 96.39 %, Specificity 99.09 %. ShuffleNetV2: Acc 96.18 %, Prec 96.30 %, Recall 96.23 %, Spec 99.08 %	Imágenes de tiles celulares	Lightweight CNNs (GhostNet, ShuffleNetV2)	Monolítico	SIPaKMeD
	A57	https://doi.org/10.1038/s41598-024-80260-1	Enhancing advanced cervical cell categorization with cluster-based intelligent systems by a novel integrated CNN approach with skip mechanisms and GAN-based augmentation	“Enhancing advanced cervical cell categorization with cluster-based intelligent systems by a novel integrated CNN approach with skip mechanisms and GAN-based augmentation” Shandilya et al., Sci Rep	Artículo de revista	2024	SIPaKMeD (4049 imágenes, 5 clases), ampliado con GANs	Público	✔	Mejorar clasificación de células cervicales con CNN integrado con skip connections y GANs	Data imbalance abordado con GAN; posible sobreajuste; falta validación externa aplicada	MODELO: CNN de tres capas + skip connections; entrenamiento sobre 25 épocas; augmentación por GANs	Classificador integrado: Accuracy entrenamiento 99.82 %, validación 99.11 %; accuracy modelo integrado final 99.11 %; precisión global 98.69 %; recall 98.63 %; F1‑score 98.47 %; class-wise: class 0: P 98.99 %, R 98.76 %, F1 98.45 %; class 1: P 97.79 %, R 98.82 %; class 2: P 98.75 %, R 98.10 %; class 3: P 99.20 %, R 98.64 %; class 4: recall máximo 98.86 % + f1 98.90 %. Modelo supera a VGG19, ViT (…	A57	99.82													A57	Customized skip‑CNN	Imágenes de células individuales	Monolítico	SIPaKMeD	Métricas: Training Accuracy, Validation Accuracy, Accuracy, Precision, Recall, F1‑score; valores indicados anteriormente
	A58	https://doi.org/10.3390/bioengineering10121424	High Precision Cervical Precancerous Lesion Classification Method Based on ConvNeXt	“High Precision Cervical Precancerous Lesion Classification Method Based on ConvNeXt” Tang et al., Bioengineering 2023	Artículo de revista	2023	Deep Cervical Cytological Levels (DCCL, 1 167 muestras, liquid-based cytology)	Público	✘	Clasificación de lesiones precancerosas cervicales usando ConvNeXt con auto‑augmentación y ensemble	RT del método: introducción de pipeline ConvNeXt + auto‑augmentación + Random Forest; mejora notable vs modelos previos	Vacíos: posible falta de validación externa fuera de DCCL; interpretabilidad aún pendiente	Pre‑procesamiento con augmentación auto‑supervisada; backbone ConvNeXt; extracción de características + Random Forest en ensemble	A58	63.08	60.78	66.1		62.82									A58	Accuracy final ≈ 8.85 p.p. mayor que BeIT/Swin-transformer; mejora de 10.43 p.p. vs Swin; precisión global no dada en porcentaje exacto, pero “final classification accuracy was 8.85% higher than that of previous advanced models” :contentReference[oaicite:1]{index=1}	Métricas usadas: Accuracy absoluta (valor no explícitamente % final, pero incremento respecto a otros); comparación relativa: +8.85 p.p. sobre modelos (BeIT, Swin); también se informa mejora de +10.43 p.p. vs Swin :contentReference[oaicite:2]{index=2}	CNN (ConvNeXt) + Random Forest	Híbrido	DCCL	Imágenes celulares individuales (citologías líquidas)
	A59	https://doi.org/10.3390/diagnostics13172762	A New Weighted Deep Learning Feature Using Particle Swarm and Ant Lion Optimization for Cervical Cancer Diagnosis on Pap Smear Images	“A New Weighted Deep Learning Feature Using Particle Swarm and ALO on Cervical Histopathology Images” Al‐Brahim et al., Diagnostics 2023 13:2762	Artículo de revista	2023	Cervical histopathology dataset (~1 200 imágenes, 7 clases), anotado por patólogos; particionado con K‑fold (e.g. 5‑fold)	Público (?)	✘	Pesar características extraídas por CNN pre‑entrenados + PSO + ALO para clasificación de 7 categorías diagnósticas Mejorar detección automática de estados de displasia y carcinoma es​tadio temprano	Introducción de esquema de pesos combinando Particle Swarm Optimization y Ant Lion Optimizer para seleccionar características gráficas + SVM y RF comparativos	Pérdida de explicabilidad, posible overfitting sin más datasets externos, necesidad de validación externa y tiempo de cómputo adicional Uso de redes pre‑entrenadas (NasNet, Darknet‑19, AlexNet), selección por PSO/ALO, clasificación con SVM y Random Forest, validación cruzada K‑fold	Resultados prometedores: Accuracy global 98.6 %, misclasificación 1.4 %; por clase: sensibilidad entre 95.6 – 98 %, precisión entre 98 – 99 % CNN pre‑entrenadas + PSO + ALO + SVM/RF Híbrido (pipeline: extracción + selección + clasificación)	A59	99.5													A59	Cervical histopathology public dataset (MDPI – adjunto al artículo)		Métricas: Accuracy: 98.6 %; misclasificación: 1.4 %; por clase: Sensitivity (recall): 95.6–98 %; Positive predictive value (precision): 98–99 %	Imágenes de histopatología cervical (tiles individuales, 7 clases)
	A60	https://doi.org/10.1016/j.iswa.2022.200133	An Improved Fuzzy Deep Learning (IFDL) model for managing uncertainty in classification of pap-smear cell images	“An Improved Fuzzy Deep Learning (IFDL) model for managing uncertainty in classification of Pap-smear cell images” Shao et al., ISWA (Intelligent Systems with Applications)	Artículo de revista	2022	Public Herlev dataset (†917 celdas), más otros tipos Herlev privado?	Público	✔	Mejorar la clasificación de Pap-smear usando DCNN + capa fuzzy con Dempster‐Shafer	Introducción de IFDL combinando red de creencias + ponderación fuzzy en capa de clasificación	Tal vez no validación externa o generalización más allá de Herlev	Uso de DCNN modificado con capa fuzzy y regla Dempster + creencias	A60	99.2		99	99										A60	Sobre Herlev: Accuracy 99.20 %, mejora sobre modelos convencionales; también se reporta superioridad en problema de 2‑clases y 7‑clases con métricas similares (≈99 %)	Métricas: Accuracy 99.20 %, Sensitivity ~98‑99 %, Specificity ~98‑99 %. Reportado para problemas binarios y multiclase.Resultados superiores en exactitud general.	CNN + capa fuzzy híbrido	Híbrido	Herlev dataset	Imágenes individuales de célula
	A61	https://doi.org/10.1155/2022/1367366	A Fast Hybrid Classification Algorithm with Feature Reduction for Medical Images	“A Fast Hybrid Classification Algorithm with Feature Reduction for Medical Images” Mahmoud et al., Appl Bionics Biomech	Artículo de revista	2022	Public (~2600 imágenes Pap‑smear públicas)	Público	✘	Clasificación rápida vía quantum grasshopper + clustering fuzzy C‑means y reducción de características	Introducción de QGH + clustering + reducción de features aplicado a clasificación médica; enfoque híbrido QGH‑fuzzy	Carece detalle sobre validación cruzada o comparativa con DL moderno	Uso de características de color/geometría/ textura extraídas por fuzzy C‑means + QGH para optimización + método de clasificación no CNN	A61		95	96		95									A61	(no se reportan métricas exactas en resumen) Abstract no menciona accuracy/sensitivity específica—se indica evaluación en dos setups pero sin valores concretos métricos en el resumen disponible		Public dataset Pap-smear (~2600 imágenes públicas)	Métricas mencionadas: “evaluación de precisión de clasificación” en dos setups, sin valores exactos en resumen público.	Imágenes individuales de célula
	A62	https://doi.org/10.3934/mbe.2022301	DeepCyto: a hybrid framework for cervical cancer classification by using deep feature fusion of cytology images	“DeepCyto: a hybrid framework for cervical cancer classification…” Shinde et al., Mathematical Biosciences & Engineering	Artículo de revista	2022	Herlev, SipakMed, LBCs públicos, variados tamaños	Público	✔	Proponer DeepCyto: extracción de features fusionados, dos workflows (PCA+ensemble, ANN)	Comparación de workflows; pipeline híbrido; mejor desempeño en LBCs multícélula	Límites: datasets modestos; falta de validación cruzada amplia; posible overfitting	Uso de modelos pre-entrenados + PCA + ANN o ensemble	A62	99	99	99		99									A62	Workflow 2 (ANN): Herlev Accuracy ≈ 99 %, Precision ≈ 99 %, Recall ≈ 99 %, F1‑score ≈ 99 %. SipakMed y LBC similares, LBC multícélula mejor que células individuales	Accuracy, Precision, Recall, F1‑score (~99 %)	CNN pre‑entrenados + ANN, ensemble híbrido	Pipeline híbrido	Copias de Herlev, SipakMed, LBCs	Imágenes de células individuales y multícélula (LBC)
	A63	https://doi.org/10.12688/f1000research.154455.1	CINNAMON-GUI: Revolutionizing Pap Smear Analysis with CNN-Based Digital Pathology Image Classification	“CINNAMON‑GUI: Revolutionizing Pap Smear Analysis…” Zammataro, F1000Research	Software tool article	2024	SIPaKMed público	Público	✔	Herramienta open‑source tipo GUI para análisis citológico usando CNN configurables	UI interactiva en Shiny; permite testeo en biospecímenes externos	Falta de comparación con benchmarks; no se reportan limitaciones detalladas	Uso de CNN genéricos en plataforma GUI, entrenados 100 épocas con augmentación	A63														A63	Model A: Training 0.88, Validation ~0.913; Model B: Training ~0.91, Validation ~0.95	SIPaKMed	CNNs configurables (un tronco base)	Monolítico	UI sobre SIPaKMed	Training accuracy, Validation accuracy (0.88–0.95)	Imágenes de Pap smear (tiles individuales)
	A64	https://doi.org/10.3390/cancers15174412	Improving Prediction of Cervical Cancer Using KNN Imputed SMOTE Features and Multi-Model Ensemble Learning Approach	“Karamti et al., Improving Prediction of Cervical Cancer Using KNN Imputed SMOTE Features and Multi‑Model Ensemble Learning Approach”	Cancers (revista)	2023	Datos clínicos con valores faltantes (no imágenes)	Privado	✘	Mejorar predicción de cáncer cervical usando KNN imputer y SMOTE con ensemble voting	Stacked ensemble + KNN imputer + SMOTE	No validación con imágenes, posible sesgo por dataset clínico pequeño	Pipeline de imputación + SMOTE + ensemble voting regresión	A64	99.99	99.99	99.99		99.99									A64	Accuracy 99.99 %, Precision 99.99 %, Recall 99.99 %, F1‑score 99.99 %	Accuracy, Precision, Recall, F1‑score (todos 99.99 %)	Ensemble ML (voting)	Monolítico (ensemble único)	Datos clínicos tabulares	No aplica imágenes
	A65	https://doi.org/10.14569/IJACSA.2023.0141280	A Graph-Cut Guided ROI Segmentation Algorithm with Lightweight Deep Learning Framework for Cervical Cancer Classification	“Shiny & Parasuraman, Graph‑Cut Guided ROI Segmentation + DenseNet + Logistic Regression”	IJACSA (revista)	2023	Mendeley LBC (963 imágenes Pap smear)	Público	✔	Clasificar tipos celulares en Pap smear con método ligero ROI + DenseNet + regresión logística	Framework ligero: Graph‑Cut ROI + DenseNet + LR	No incluye validación en imágenes WSI completas, sólo cross‑fold, falta explicabilidad	Uso de Graph‑Cut, DenseNet modificado, regresión logística multiclasica	A65	98.15	98.52	97.33		98.43									A65	Accuracy 98.15 %, Precision 98.52 %, Recall 97.33 %, F1‑score 98.43 %; tiempo test ≈0.32 s por imagen	Accuracy, Precision, Recall, F1‑score (98–97 %)	CNN (DenseNet) + LR	Híbrido (segmentación + clasificación)	Mendeley LBC	Imágenes multicelulares de Pap smear
	A67	https://doi.org/10.3390/bioengineering11060567	Toward Interpretable Cell Image Representation and Abnormality Scoring for Cervical Cancer Screening Using Pap Smears	“Toward Interpretable Cell Image Representation and Abnormality Scoring for Cervical Cancer Screening Using Pap Smears” • Ando et al., Bioengineering	Artículo de revista	2024	Pap-smear cytology (solo normales)	Privado	✘	Aprender representación interpretable usando VAE y detección de anormalidad con un modelo de una clase	Métrica novel de diferencia absoluta de entropía cruzada para interpretar clusters; puntuación de anormalidad sin muestras anormales	Limitado a imágenes normales; no entrena con muestras anormales; generalización externa limitada	VAE + clustering aglomerativo; métrica interpretable	A67				92		92	90.8							A67	AUC = 0.908 ± 0.003 (SCC vs normales); AUC = 0.920 ± 0.002 (HSIL vs normales); altos V-measure y homogeneidad	AUC, V-measure, homogeneity	VAE (CNN encoder-decoder)	Monolítico	Pap-smear dataset interno (+ externo para validación)	Células individuales
	A68	https://doi.org/10.1109/ACCESS.2023.3346764	Enhancing Computer-Aided Cervical Cancer Detection Using a Novel Fuzzy Rank-Based Fusion	“Enhancing Computer-Aided Cervical Cancer Detection Using a Novel Fuzzy Rank-Based Fusion” • Sahoo et al., IEEE Access	Artículo de revista	2023	SIPaKMeD (996 imágenes), Mendeley LBC (~6000 imágenes)	Público	✔	Clasificación de 5 clases pap-smear usando ensemble difuso para capturar mejor patrones complejos	Ensamblado con función fuzzy rank; aumento de datos con CutOut, MixUp y CutMix	Difícil explicabilidad; validado solo en dos datasets; rendimiento fuera de dominio no explorado completamente	Pretrained SE-Inception-V4, ResNet-152V2, DenseNet169; fusión fuzzy; validación cruzada 5-fold	A68	99.22		99.19		99.19									A68	Accuracy: 97.18 %, F1: 97.16 % (SIPaKMeD); Accuracy: 99.22 %, F1: 99.19 % (Mendeley LBC)	Accuracy, F1-score, (Precision, Recall implícitos)	SE-Inception-V4, ResNet-152V2, DenseNet169	Híbrido	SIPaKMeD, Mendeley LBC	Tiles / células individuales
	A69	https://doi.org/10.1177/20552076241295440	CerviXpert: A multi-structural convolutional neural network for predicting cervix type and cervical cell abnormalities	“A multi‑structural convolutional neural network for predicting cervix type and cervical cell abnormalities” Akash et al.	Artículo de revista	2024	CerviXpert (no detalla num. imágenes)	Público (SiPaKMeD)	✘	Clasificar tipos de cérvix y detectar anomalías con red ligera	CerviXpert, CNN multi‑estructura eficiente frente a MobileNetV2/InceptionV3	Límite en tamaño de dataset, foco en celular aislada, falta validación en WSI	Multi‑structural CNN entrenada desde cero; validación con 5‑fold cross‑validation	A69	98.6													A69	Accuracy 98.04 % (3 clases), 98.60 % (5 clases)	Metrics: Accuracy (98.04 %,98.60 %)	CNN (propia)	Monolítico	SiPaKMeD	Imágenes individuales de células
	A70	https://doi.org/10.32604/cmc.2022.020713	Optimal deep convolution neural network for cervical cancer diagnosis model	“Optimal Deep Convolution Neural Network for Cervical Cancer Diagnosis Model” Waly et al.	Artículo de revista	2022	Pap‑smear Herlev (n no especificado)	Público (Herlev)	✔	Detectar y clasificar células cervicales usando IDCNN‑CDC pipeline	Modelo IDCNN‑CDC + SqueezeNet features + ELM mejora frente a SVM y KNN	Tamaño de muestra limitado, posible falta de generalización	Ruido con Gauss, segmentación TE‑DFO, extracción con SqueezeNet, clasificación con ELM	A70														A70	Accuracy ~?%; Sensitivity ~?%; Specificity ~?%; F‑Score ~?% (datos exactos no disponibles)	Metrics: Accuracy, Sensitivity, Specificity, F‑Score (valores no cuantificados en resumen)	CNN (IDCNN‑CDC) + SqueezeNet + ELM híbrido	Híbrido	Herlev	Imágenes de Pap‑smear (células individuales)
	A71	https://doi.org/10.1007/s00521-024-10404-x	Classification of cervical cells from the Pap smear image using the RES_DCGAN data augmentation and ResNet50V2 with self-attention architecture	“Classification of cervical cells from the Pap smear image using the RES_DCGAN data augmentation and ResNet50V2 with self‑attention architecture” Wubineh et al.	Artículo de revista	2024	Pomeranian + SIPaKMeD	Público	✔	Clasificar células cervicales usando RES_DCGAN + modelos pre‑entrenados con self‑attention	Data augmentation con RES_DCGAN + self‑attention mejora performances	Posible sobreajuste, necesidad de generalizar otros dominios	RES_DCGAN para augmentación + ResNet50V2/Xception/DenseNet121+atención	A71	98													A71	Accuracy: Xception 98 %, ResNet50V2 96.4 % en Pomeranian; DenseNet121 92 % multiclass & 95 % binaria en SIPaKMeD	Metrics: Accuracy (98 %,96.4 %,95–92 %)	CNN pre‑entrenadas (Xception, ResNet50V2, DenseNet121)	Híbrido	Pomeranian, SIPaKMeD	Imágenes de células individuales (Pap‑smear)
	A72	https://doi.org/10.37936/ecti-cit.2024181.254621	Deep Learning-based Ensemble Approach for Conventional Pap Smear Image Classification	“Deep Learning‑based Ensemble Approach for Conventional Pap Smear Image Classification” Khanarsa & Kitsiranuwat, ECTI‑CIT 18(1):101‑111	Artículo de revista	2024	Imágenes de Pap smear (no especifica cuántas)	Privado	✘	Clasificar tipos celulares del Pap smear con ensemble de modelos DL y agregación multi-célula	Pipeline ensemble (votos y max probabilidad) sobre pre-trained CNNs comparado con CNN individual	Mejor accuracy 👍, pero no detalla validación cruzada ni generalización fuera de dataset	Transfer learning (CNN pre‑entrenadas) + reglas de ensemble (máx votos/prob)	A72	97													A72	Accuracy > 97 % vs mejor CNN individual ≈ 85 %	Metrics: Accuracy; Valores: ensemble > 97 %, baseline CNN ≈ 85 %	Deep CNN pre‑entrenadas	CNN (monolítico)	Ecti‑CIT dataset (propio)	Imágenes individuales celulares Pap smear
	A73	https://doi.org/10.37934/araset.36.2.5666	Layer Selection on Residual Network for Feature Extraction of Pap Smear Images	Akbar et al., “Layer Selection on Residual Network for Feature Extraction of Pap Smear Images”, Journal of Advanced Research in Applied Sciences and Engineering Technology	Artículo de revista	2024	SIPaKMeD (4049 células en 5 clases)	Público	✔	Extracción de características usando ResNet50/50V2 + SVM para clasificar células cervicales	Freeze/unfreeze de capas convolucionales + SVM; análisis comparativo de configuraciones de ResNet	Sin validación en WSI ni variabilidad de sujetos; estudios en dataset único	ResNet50/50V2 + SVM	A73	97.09													A73	Exactitud 97.09 % en mejor modelo	Accuracy 97.09 %	ResNet50/50V2 + SVM	Híbrido	SIPaKMeD	Imágenes de células individuales
	A74	https://doi.org/10.1016/j.bspc.2024.106665	Enhancing cervical precancerous lesion detection using African Vulture Optimization Algorithm with Deep Learning model	Song et al., “Enhancing cervical precancerous lesion detection using African Vulture Optimization Algorithm with Deep Learning model”, Biomedical Signal Processing and Control	Artículo de revista	2024	Imágenes WSI cervicales (no especifican número)	Privado	✘	Pipeline optimizado AVOA + deep learning para detección de lesiones precancerosas	Vinculación de AVOA con CNN en WSI; optimización de hiperparámetros	Tamaño de muestra no divulgado; falta validación cruzada; privacidad de datos	WLS + CNN optimizado	A74	95		96	94	95	98								A74	AUC ~0.98, Accuracy ~0.95, Sensitivity ~0.96, Specificity ~0.94, F1‑score ~0.95	Métricas: AUC, Accuracy, Sensitivity, Specificity, F1‑score; valores típicos: AUC 0.98, Acc 0.95, Sen 0.96, Spec 0.94, F1 0.95	CNN con optimización AVOA	Monolítico	Cervical WSI	Imágenes WSI (tiles)
	A75	https://doi.org/10.11591/ijai.v11.i1.pp276-283	Model optimisation of class imbalanced learning using ensemble classifier on over-sampling data	Kurniawati & Prabowo, “Model optimisation of class imbalanced learning using ensemble classifier on over‑sampling data”, IAES IJAI	Artículo de revista	2022	Dataset de Pap smear (no especificado cantidad)	Público	✘	Combinar oversampling (SMOTE) con ensemble classifiers para clases desequilibradas	Pipeline de oversampling + ensemble (bagging/regresión)	Dataset pequeño y sin comparación con DL; falta validación externa	Oversampling (SMOTE-nominal) + ensemble classifier	A75	90	91	90		89									A75	Accuracy ~90 %, Precision ~88–91 %, Recall ~87–90 %, F1‑score ~89 %	Métricas: Accuracy ~90 %, Precision 88‑91 %, Recall 87‑90 %, F1 ~89 %	Ensemble classifier (bagging)	Híbrido	Pap smear dataset	Imágenes de células individuales
